# Supplementary material for: Comparative Study on Blood Gas Indicators, Antioxidant Capacity, Intestinal Metabolome, and Microbiome in High- and Low-Performance Tumbler Pigeons
Source: Biology (Basel). 2026 Jul 20;15(14):1193. doi: 10.3390/biology15141193 (PMC13405826; doi:10.3390/biology15141193)
Supplement: Supplementary file 1 [file biology-15-01193-s001.zip]

Archive with 4 entries (4 files):
- Supplementary Figures.pdf
- Table S1 Selected differentially expressed metabolites.xlsx
- Table S2 Data Quality Control.xlsx
- Table S3 Total metabolites.xlsx
