# Supplementary material for: Comparative Study on Blood Gas Indicators, Antioxidant Capacity, Intestinal Metabolome, and Microbiome in High- and Low-Performance Tumbler Pigeons
Source: Biology (Basel). 2026 Jul 20;15(14):1193. doi: 10.3390/biology15141193 (PMC13405826; doi:10.3390/biology15141193)
Supplement: Supplementary file 1 [file biology-15-01193-s001.zip › Table S1 Selected differentially expressed metabolites.xlsx]

## Sheet: Sheet1
Metabolit	VIP	P-value	FC	Trent
Octadecanoic acid	1.7984	0.0002	0.3186	down
Conjugated linoleic acids (CLA)	1.3518	0.015	0.4252	down
Trehalose	1.0958	0.0473	1.8445	up
alpha-Ketoglutaric acid	1.2543	0.0493	0.2544	down
