# Supplementary material for: Comparative Study on Blood Gas Indicators, Antioxidant Capacity, Intestinal Metabolome, and Microbiome in High- and Low-Performance Tumbler Pigeons
Source: Biology (Basel). 2026 Jul 20;15(14):1193. doi: 10.3390/biology15141193 (PMC13405826; doi:10.3390/biology15141193)
Supplement: Supplementary file 1 [file biology-15-01193-s001.zip › Table S2 Data Quality Control.xlsx]

## Sheet: Sheet1
SampleID	Raw_Base(G)	Clean_Base(G)	Clean_Q20%	Clean_Q30%	Clean_GC(G)	Effective(%)
LFK1	6.44	6.29	97.69	94.47	42.67	97.71
LFK2	7.64	7.48	97.85	94.78	42.36	97.96
LFK3	6.03	5.91	97.73	94.54	42.52	98.06
LFK4	6.03	5.89	97.83	94.74	43.85	97.78
LFK5	7.04	6.88	97.87	94.77	42.2	97.83
LFK6	7.41	7.28	97.96	94.9	42.46	98.21
LFK7	7.63	7.49	97.81	94.72	42.24	98.06
LFK8	6.06	5.92	97.68	94.45	44.33	97.58
LFK9	7.23	7.03	97.78	94.62	43	97.27
LFK10	9.53	9.23	97.59	94.18	43.77	96.91
HFK1	6.45	6.25	97.86	94.74	42.88	96.8
HFK2	6.48	6.37	97.8	94.72	43.33	98.21
HFK3	8.5	8.31	97.88	94.85	42.6	97.77
HFK4	8.89	8.7	97.7	94.52	43.44	97.85
HFK5	7.75	7.6	97.93	94.92	43.39	98
HFK6	9.53	9.36	97.7	94.53	43.45	98.24
HFK7	6.58	6.39	97.7	94.44	42.42	97.11
HFK8	9.54	8.35	97.67	94.48	43.49	97.99
HFK9	8.11	7.96	97.63	94.35	44.03	98.12
HFK10	8.01	7.68	97.68	94.41	46.63	95.82
LFI1	7.95	7.78	97.86	94.8	42.49	97.89
LFI2	6.53	6.41	97.77	94.64	42.89	98.28
LFI3	7.43	7.29	97.6	93.77	42.54	98.09
LFI4	7.36	7.24	97.84	94.8	42.42	98.27
LFI5	7.57	7.42	98.24	95.46	43.49	97.98
LFI6	9.43	9.18	97.77	94.64	42.62	97.42
LFI7	6.31	6.21	97.87	94.82	42.6	98.35
LFI8	7.76	7.62	97.87	94.81	42.69	98.19
LFI9	6.98	6.71	97.73	94.59	42.22	96.19
LFI10	7.93	7.77	97.85	94.81	42.65	98.07
HFI1	10.92	10.73	97.94	94.94	42.53	98.22
HFI2	7.35	7.21	97.81	94.65	42.87	98.15
HFI3	7.97	7.84	97.84	94.79	42.5	98.37
HFI4	7.54	7.41	97.96	95.05	42.31	98.38
HFI5	7.13	7.03	97.93	94.98	42.36	98.56
HFI6	18.71	18.38	97.73	94.53	42.88	98.27
HFI7	7.2	7.06	97.82	94.75	42.55	98.09
HFI8	8.25	8.1	97.71	94.54	42.74	98.23
HFI9	12.55	12.34	97.73	94.53	42.89	98.3
HFI10	7.88	7.73	97.84	94.78	42.66	98.1
