# Supplementary material for: Comparative Study on Blood Gas Indicators, Antioxidant Capacity, Intestinal Metabolome, and Microbiome in High- and Low-Performance Tumbler Pigeons
Source: Biology (Basel). 2026 Jul 20;15(14):1193. doi: 10.3390/biology15141193 (PMC13405826; doi:10.3390/biology15141193)
Supplement: Supplementary file 1 [file biology-15-01193-s001.zip › Table S3 Total metabolites.xlsx]

## Sheet: HFKvsLFK pos
Compound_ID	Name	ChineseName	IonMode	Formula	MolecularWeight	m/z	MassError	Adduct	RT (min)	Score	Level	Column	ClassI	ClassI (Chinese)	ClassII	ClassII (Chinese)	ClassIII	ClassIII (Chinese)	CAS	HMDB_ID	KEGG_ID	KEGG_MapID	Lipidmaps_ID	PubChemID	SMILES	InChIKey	pos_HFK1	pos_HFK10	pos_HFK2	pos_HFK3	pos_HFK4	pos_HFK5	pos_HFK6	pos_HFK7	pos_HFK8	pos_HFK9	pos_LFK1	pos_LFK10	pos_LFK2	pos_LFK3	pos_LFK4	pos_LFK5	pos_LFK6	pos_LFK7	pos_LFK8	pos_LFK9	FC	log2FC	Pvalue
Com_1001_pos	TFAP	N-（5-氨基-2-吡啶基）-4-三氟甲基苯甲酰胺	P	C13H10F3N3O	281.078	264.073503128776	2.83505773493578	[M+H-H2O]+	4.645	-	3	C18	Benzenoids	苯类化合物	Benzene and substituted derivatives	苯及其取代衍生物	Trifluoromethylbenzenes	三氟甲基苯	1011244-68-0	-	-	-	-	-	C1=CC(=CC=C1C(=O)NC2=NC=C(C=C2)N)C(F)(F)F	BTCFFMPDIBWZLF-UHFFFAOYSA-N	4616196.033076916	18764981.082736254	5514374.532884074	3198954.6490170876	12464559.138843436	10161199.021951985	18278597.45170263	7644461.407833751	12627378.12893629	15933504.71491748	15563534.347820949	6943976.891006507	1135677.5232220024	32266198.502471402	13305683.325095337	4921178.583094788	29044467.18033041	24593188.028782737	7935884.954147097	16949122.677183427	0.715347729928075	-0.483283	0.689848370437916
Com_100_pos	Imidazol-1-yl-acetic acid	2-(1-咪唑基)乙酸	P	C5H6N2O2	126.043	127.050412104091	1.44477830685108	[M+H]+	0.587	0.724456318371926	1	C18	Organic acids and derivatives	有机酸及其衍生物	Carboxylic acids and derivatives	羧酸及其衍生物	Amino acids, peptides, and analogues	氨基酸、肽和类似物	22884-10-2	HMDB0029736	-	-	-	656129	OC(=O)CN1C=CN=C1	QAFBDRSXXHEXGB-UHFFFAOYSA-N	75829103.36425863	52107234.06963211	75010125.04607317	65691369.49584119	64012121.54125496	66416263.45665411	73477654.64734982	57483646.410250194	109572694.06325246	61334717.43029606	62193446.390634514	48816739.471161895	59094438.92263124	43731586.72938992	62988911.516894706	53057439.94941634	75722732.79829614	86482002.58511916	50891339.52794467	97025870.51435484	1.09520311235117	0.13119845156894913	0.33876292750363
Com_1014_pos	Thiamine	硫胺素	P	C12H16N4OS	264.104	265.111539038741	0.912370963983512	[M+H]+	1.33	0.600775759310927	1	C18	Organoheterocyclic compounds	有机杂环化合物	Diazines	二嗪类	Pyrimidines and pyrimidine derivatives	嘧啶和嘧啶衍生物	1967-03-08	HMDB0000235	C00378	map00730;map01100;map02010;map04122;map04977	-	1130	CC1=C(SC=[N+]1CC2=CN=C(N=C2N)C)CCO	JZRWCGZRTZMZEH-UHFFFAOYSA-N	2607452.558955948	4153569.6216831636	4176392.997397148	2656405.758026662	4582452.983892433	3419372.4141075234	2681032.9204891254	5573513.204804452	2453948.6975378334	3605240.886098168	5427220.054373376	4117082.7905428587	3709249.653731986	2111695.837698457	5114390.737012022	3554898.67690113	4123579.84562212	11130564.268786307	1026313.1834995374	6192662.269246441	0.772117627811509	-0.373107	0.561514430539075
Com_1016_pos	L-Valyl-L-phenylalanine	L-缬氨酰-L-苯丙氨酸	P	C14H20N2O3	264.147	265.154710064303	0.0759587402588615	[M+H]+	5.224	0.943268738216556	1	C18	Organic acids and derivatives	有机酸及其衍生物	Carboxylic acids and derivatives	羧酸及其衍生物	Amino acids, peptides, and analogues	氨基酸、肽和类似物	3918-92-1	HMDB0029134	-	-	-	6993119	CC(C)[C@H](N)C(=O)N[C@@H](CC1=CC=CC=C1)C(O)=O	GJNDXQBALKCYSZ-RYUDHWBXSA-N	2.79783e+08	176798859.51738197	663180123.7843338	217367032.58409527	245881580.1250906	396361085.73170173	171678632.1541445	785091040.9877367	122553534.59983486	133305527.42731214	109381406.89728558	250756255.80746728	345437050.8371171	94220484.69568846	103809672.10023391	290346693.29661494	72016088.08688948	30530817.725334425	103789180.43090741	32033679.15790216	2.22855055137055	1.156105686723257	0.0154441262812114
Com_101_pos	Melamine	三聚氰胺	P	C3H6N6	126.065	127.073210082836	4.12550055177378	[M+H]+	4.551	0.58928929514123	2	C18	Organoheterocyclic compounds	有机杂环化合物	Triazines	三嗪类	1,3,5-triazines	1,3,5-三嗪类	108-78-1	HMDB0041922	C08737	map00791;map01120	-	7955	C1(=NC(=NC(=N1)N)N)N	JDSHMPZPIAZGSV-UHFFFAOYSA-N	496314.04273231316	494957.3396153357	768196.2941258231	1096752.5117325853	243841.40130772407	748917.8354773073	894330.9182085202	2046366.9398074371	1254100.4922798346	691207.3465501603	433407.06319270114	415451.960953303	714892.5000292335	928223.5258648877	458686.07905502844	617684.3214423117	982207.1756462506	2164794.3009055452	1032348.7108286289	2627596.2736064643	0.841902588989776	-0.248275	0.671614400409857
Com_1023_pos	Parthenolide	小白菊内酯	P	C15H20O3	248.141	266.174523361893	2.08203242234624	[M+NH4]+	7.054	-	3	C18	Lipids and lipid-like molecules	脂质和类脂分子	Prenol lipids	异戊烯醇脂	Terpene lactones	萜内酯	20554-84-1	-	C07609	-	LMPR0103090002	7251185	CC1=CCCC2(C(O2)C3C(CC1)C(=C)C(=O)O3)C	KTEXNACQROZXEV-PVLRGYAZSA-N	149599369.8729805	75802603.06084657	86895939.15293185	103115832.20622738	141993052.69899753	112016597.78106223	132239205.28152663	101723953.29818362	59832495.46217256	88227036.38315561	76345047.96592903	132404910.25980285	136234343.02726212	81296831.29771264	112013376.75114688	97218271.10279192	44859438.33879993	31117837.661788754	53510648.161812395	51471778.71498998	1.28779120757568	0.36489870508850786	0.0986907611150047
Com_1028_pos	threonylphenylalanine	苏氨酰苯丙氨酸	P	C13H18N2O4	266.127	267.133770146865	0.713393896718107	[M+H]+	5.154	0.994504013266276	1	C18	Organic acids and derivatives	有机酸及其衍生物	Carboxylic acids and derivatives	羧酸及其衍生物	Amino acids, peptides, and analogues	氨基酸、肽和类似物	16875-27-7	HMDB0029068	-	-	-	7010580	CC(C(C(=O)NC(CC1=CC=CC=C1)C(=O)O)N)O	IQHUITKNHOKGFC-MIMYLULJSA-N	124799838.99779935	118893113.07192492	259491583.99109685	146807378.67602718	199467562.55179358	241281377.37462068	117610017.82245418	291751899.58798873	75580312.79145665	77115410.79062867	65567114.454863146	178604045.63494605	128795254.76068592	48864148.87454027	47025088.51521537	126663516.6835348	36035962.226372	23710725.371262863	52771839.894988276	14856278.82071017	2.28636363321973	1.1930548742970633	0.00407409384939714
Com_1033_pos	Retinal	视黄醛	P	C20H28O	284.214	267.210440029757	0.98506837543414	[M+H-H2O]+	7.826	0.73267740718426	1	C18	Lipids and lipid-like molecules	脂质和类脂分子	Prenol lipids	异戊烯醇脂	Retinoids	类视黄醇	116-31-4	HMDB0001358	C00376	map00830;map01100;map04744;map04977	LMPR01090002	638015	CC1=C(C(CCC1)(C)C)C=CC(=CC=CC(=CC=O)C)C	NCYCYZXNIZJOKI-OVSJKPMPSA-N	9521548.654094078	4238693.146057312	1247331.4362923705	6002643.155103583	5288444.464654069	5788280.135916098	3790355.9164161864	342236.5667060676	8899826.380643714	4610659.262099332	4717966.952144578	1907437.499355526	1776715.0927620998	14482487.279194536	5417847.409596115	2451468.179443907	5976985.9713049885	11060132.754797678	8512067.855093526	4816511.8905344345	0.813650647673049	-0.297519	0.479269564418153
Com_1035_pos	Adenosine	腺苷	P	C10H13N5O4	267.097	268.103945850545	0.427371170608735	[M+H]+	2.91	0.997262678132361	1	C18	Nucleosides, nucleotides, and analogues	核苷、核苷酸和类似物	Purine nucleosides	嘌呤核苷	-	-	58-61-7	HMDB0000050	C00212	map00230;map01100;map04022;map04024;map04071;map04080;map04270;map04923;map04924;map05012;map05032;map05034	-	60961	NC1=C2N=CN([C@@H]3O[C@H](CO)[C@@H](O)[C@H]3O)C2=NC=N1	OIRDTQYFTABQOQ-KQYNXXCUSA-N	393318751.14781785	125759752.58630192	266047693.2501878	177893892.98815826	125075756.33954345	341810560.7082131	205366634.45646083	486467321.1149902	215534940.42170408	256074699.15413746	200336385.52530602	295706088.6207834	1322831217.5035338	459644218.41259974	263577346.07564154	214514008.36674494	192971329.2602314	302149524.9306838	445099822.650813	322328919.6445838	0.645246951380301	-0.632077	0.154382068369158
Com_1040_pos	Sphingosine (d17:1)	鞘氨醇(d17:1)	P	C17H35NO2	285.267	268.263330760053	0.523159223119716	[M+H-H2O]+	6.759	0.720265733125573	1	C18	Organic nitrogen compounds	有机氮化合物	Organonitrogen compounds	有机氮化合物	Amines	胺类	6918-48-5	-	-	-	LMSP01040002	-	CCCCCCCCCCCCC=CC(C(CO)N)O	RBEJCQPPFCKTRZ-LHMZYYNSSA-N	10102952.371242067	1193711.4287532887	4090853.7389536733	7401157.9668676	3615240.834767537	606892.2345674384	3363231.6903851707	3518554.1173098385	1746395.8899451548	2182286.65638213	9333184.02669459	5180489.833033117	454347.88039073657	3202616.7826435706	13080473.72291633	5235942.205137332	3236431.0413167384	2342323.0165754375	3438329.17399167	1785364.0105170216	0.799781676164272	-0.322322	0.649559271621354
Com_1044_pos	Arabinosylhypoxanthine	阿糖肌苷	P	C10H12N4O5	268.081	269.087938768412	0.489522571872617	[M+H]+	3.244	1	1	C18	Nucleosides, nucleotides, and analogues	核苷、核苷酸和类似物	Purine nucleosides	嘌呤核苷	-	-	7013-16-3	HMDB0003040	-	-	-	46874582	OC[C@H]1OC([C@@H](O)[C@@H]1O)N1C=NC2=C1NC=NC2=O	UGQMRVRMYYASKQ-KBNQYOMWSA-N	3694487350.215493	484807298.85843724	3285095077.6888614	2340350239.867397	2584058630.9643407	1539800905.2492683	618665867.8752594	2303355234.643553	886988109.9712361	1215839330.018192	1527226605.631612	2142545799.7204561	2325556022.266577	380747904.42832655	1029514580.8496253	1801468335.7575328	1050631066.3476399	327491562.586111	2813325801.621823	279507926.5771874	1.38568697328677	0.4706013894437688	0.264548851356437
Com_1046_pos	Antineoplaston A10	3-苯基乙酰氨基-2,6-哌啶二酮	P	C13H14N2O3	246.1	269.090023316883	1.55756276996888	[M+Na]+	5.515	0.688117347070833	1	C18	Organic acids and derivatives	有机酸及其衍生物	Carboxylic acids and derivatives	羧酸及其衍生物	Amino acids, peptides, and analogues	氨基酸、肽和类似物	91531-30-5	-	-	-	-	-	C1CC(=O)NC(=O)C1NC(=O)CC2=CC=CC=C2	OQGRFQCUGLKSAV-JTQLQIEISA-N	3091076.317944335	4755958.213939661	2011048.4071952144	2215499.495747552	1374099.0682145974	3384501.0710088275	2746117.794480276	2064072.8494556528	2067655.6664586286	2160314.8367180154	2029132.5595138958	1240623.700175791	3798173.468246866	2705694.2825749894	851008.2703091673	683240.9481608608	1559532.4209844049	4238895.597530939	664949.8758913875	3691031.387689537	1.20539	0.2694957075379707	0.19302903329122
Com_1053_pos	Vitamin A	视黄醇	P	C20H30O	286.23	269.226040748968	1.15030364247432	[M+H-H2O]+	9.045	0.837596175191849	1	C18	Lipids and lipid-like molecules	脂质和类脂分子	Prenol lipids	异戊烯醇脂	Retinoids	类视黄醇	68-26-8	HMDB0000305	C00473	map00830;map01100;map04977	LMPR01090001	445354	CC1=C(C(CCC1)(C)C)C=CC(=CC=CC(=CCO)C)C	FPIPGXGPPPQFEQ-OVSJKPMPSA-N	286898277.12460387	228928331.03480268	142308860.59833142	166543062.98603317	272109155.2023588	329008871.88012564	202191746.47073072	108834315.55006362	278666317.28590727	187336026.0583317	465904337.6498778	239624192.57220736	52014452.23842155	255769498.8047314	391197704.1413828	237989340.0377854	239240543.270443	22537927.586878087	211625136.62491536	29755390.299114954	1.02664284197449	0.03793437081842937	0.348744379719173
Com_1073_pos	Naringenin chalcone	柚皮苷查尔酮	P	C15H12O5	272.068	273.076027286123	0.94566681332296	[M+H]+	5.49	0.825383169575948	1	C18	Phenylpropanoids and polyketides	苯丙素类和聚酮类	Linear 1,3-diarylpropanoids	直链 1,3-二芳基丙烷	Chalcones and dihydrochalcones	查尔酮和二氢查尔酮	73692-50-9	HMDB0029631	C06561	map00941;map01061;map01100;map01110	LMPK12120264	5280960	OC1=CC=C(\C=C\C(=O)C2=C(O)C=C(O)C=C2O)C=C1	YQHMWTPYORBCMF-ZZXKWVIFSA-N	34237625.52929644	2381566.148378055	11053520.498750603	11312515.036997851	9598991.09137911	13422554.063678063	15040321.285591079	9249030.110297982	9892914.25491609	4735111.844492451	4983419.707637467	16828821.748492125	32389789.092806265	2271470.558319114	2086718.1864778812	1.17179e+06	1451485.7245673605	994599.2777041023	2219985.114832182	714349.0971826493	1.85715927329987	0.8930975486854474	0.015268855573846
Com_1079_pos	17beta-Estradiol	17beta-雌二醇	P	C18H24O2	272.178	273.184754704837	0.644046915206226	[M+H]+	7.736	0.683226955021606	1	C18	Lipids and lipid-like molecules	脂质和类脂分子	Steroids and steroid derivatives	类固醇和类固醇衍生物	Estrane steroids	雌激素类固醇	50-28-2	HMDB0000151	C00951	map00140;map01100;map01522;map04913;map04915;map04917;map04961;map05200;map05215;map05224;map07226	LMST02010001	5757	[H][C@@]12CC[C@H](O)[C@@]1(C)CC[C@]1([H])C3=C(CC[C@@]21[H])C=C(O)C=C3	VOXZDWNPVJITMN-ZBRFXRBCSA-N	11336553.004417034	16415594.267842583	7946551.014034372	10625062.22716934	4765776.227820945	11228101.80323788	16018510.335386872	8483093.626595361	9853863.38168655	9670628.978259634	10765452.87925233	23336880.04691319	4642181.246924043	4402985.991465512	7462120.828248376	4889197.337827995	12389316.491121437	19467561.505954713	4211683.1585811125	15578507.446168495	0.992513459088614	-0.0108414	0.589802343608585
Com_1084_pos	Cordycepin	虫草素	P	C10H13N5O3	251.102	274.091874853239	3.32475954371572	[M+Na]+	1.433	0.532468271611359	2	C18	Nucleosides, nucleotides, and analogues	核苷、核苷酸和类似物	Purine nucleosides	嘌呤核苷	Purine 3'-deoxyribonucleosides	嘌呤3'-脱氧核糖核苷	73-03-0	HMDB0250451	C08431	-	-	248010	NC1=C2N=CN(C3OC(CO)CC3O)C2=NC=N1	OFEZSBMBBKLLBJ-UHFFFAOYSA-N	68649875.28080392	62535815.600314766	55121639.00162278	69786562.7305752	101518989.54819494	74631125.28975417	60519437.49553556	68203688.41724555	145832520.38002107	79430342.28607792	87683100.55661973	47421415.62569106	54238246.05516101	150993003.46213698	108333191.6444472	111094631.22108562	161918331.78351375	346132031.4386802	103399137.24515668	294564961.9028163	0.536390891873742	-0.898643	0.052279468114019
Com_1088_pos	19-Nortestosterone	诺龙	P	C18H26O2	274.193	275.200316064712	0.962588463107575	[M+H]+	7.732	0.82193198833946	1	C18	Lipids and lipid-like molecules	脂质和类脂分子	Steroids and steroid derivatives	类固醇和类固醇衍生物	Estrane steroids	雌激素类固醇	434-22-0	HMDB0002725	C07254	-	LMST02010044	9904	CC12CCC3C(C1CCC2O)CCC4=CC(=O)CCC34	NPAGDVCDWIYMMC-IZPLOLCNSA-N	267433091.19993883	350136758.6246847	259432307.07528433	258619754.5391671	120262326.54913573	310658634.71653813	370582807.34303916	221765065.09597895	305412032.525784	237621525.94019064	214252778.26184165	568890630.5611081	107335272.10024631	139493121.75701797	169508553.0652879	170746081.77581918	287475294.3885777	416913129.1699789	123294053.48641245	372428731.64136994	1.05119430810821	0.07202936904695702	0.45392381055494
Com_1089_pos	N-Acetylmuramate	N-乙酰糠酸酯	P	C11H19NO8	293.111	276.108109020614	1.15662848891511	[M+H-H2O]+	4.775	0.879123739305962	1	C18	Organic oxygen compounds	有机氧化合物	Organooxygen compounds	有机氧化合物	Carbohydrates and carbohydrate conjugates	碳水化合物和碳水化合物结合物	10597-89-4	HMDB0060493	C02713	map00520;map01100;map02060	-	5462244	[H][C@](C)(O[C@@]1([H])[C@]([H])(O)[C@@]([H])(CO)OC([H])(O)[C@]1([H])N=C(C)O)C(O)=O	MNLRQHMNZILYPY-MKFCKLDKSA-N	5592995.858927491	156789.89815651177	1675032.0146323247	277500.0372117964	3970999.3366587632	1067629.1064634628	1711614.0438047003	588171.880068109	628893.5415001063	1112728.2127939619	985273.8081855568	431347.6201112916	2480599.0358804213	615578.8656314169	891406.7936373128	702438.4393082074	513540.35408384074	2113583.220548618	925472.5747913801	107325.67595913554	1.71834739695229	0.7810217344941268	0.466393889608717
Com_108_pos	pyroglutamine	3-氨基-2,6-哌啶二酮	P	C5H8N2O2	128.059	129.066162694399	2.20753969788212	[M+H]+	1.386	0.743580958807468	1	C18	Organic acids and derivatives	有机酸及其衍生物	Carboxylic acids and derivatives	羧酸及其衍生物	Amino acids, peptides, and analogues	氨基酸、肽和类似物	2353-44-8	HMDB0242134	-	-	-	134508	C1CC(=O)NC(=O)C1N	NPWMTBZSRRLQNJ-UHFFFAOYSA-N	121036664.86712474	77844003.06922606	165989768.88286924	77522809.02471036	96812752.72426262	171903792.84061518	219306468.01925853	135305098.29490608	124452649.30713402	58689993.37663182	134684439.91393724	85046122.78133638	110249662.61761868	50585018.30996706	108050271.35040462	125322430.19726521	160812559.63439164	195608490.53807244	57129603.89679117	70920237.19051887	1.13697555863206	0.1852012411964569	0.480373672789286
Com_1090_pos	H-gamma-Glu-Gln-OH	gamma-谷氨酰-谷氨酰胺	P	C10H17N3O6	275.112	276.118819914698	0.799985133225555	[M+H]+	1.414	0.992579388436059	1	C18	Organic acids and derivatives	有机酸及其衍生物	Carboxylic acids and derivatives	羧酸及其衍生物	Amino acids, peptides, and analogues	氨基酸、肽和类似物	10148-81-9	HMDB0011738	C05283	-	-	150914	N[C@@H](CCC(=O)N[C@@H](CCC(N)=O)C(O)=O)C(O)=O	JBFYFLXEJFQWMU-WDSKDSINSA-N	586664407.4546058	357709991.9409934	532728767.0004219	367986110.4919509	522630701.0396607	268087777.95529342	385337935.2701812	348101851.3400672	673755423.7647009	436896946.6708708	505007966.81237864	333066871.7852361	362732814.9330363	334802927.48305947	434746192.72195786	405964942.86802727	185337847.7703343	236942423.39135957	379306515.441842	165059828.75852546	1.34009642570991	0.4223368125401338	0.04843592407523
Com_1093_pos	Epsilon-(gamma-glutamyl)-lysine	ε-（谷氨酰胺）-赖氨酸	P	C11H21N3O5	275.148	276.155142869618	1.00720434512444	[M+H]+	1.364	0.992499614431956	1	C18	Organic acids and derivatives	有机酸及其衍生物	Carboxylic acids and derivatives	羧酸及其衍生物	Amino acids, peptides, and analogues	氨基酸、肽和类似物	-	HMDB0003869	C21730	-	-	7015684	N[C@@H](CCCCNC(=O)CC[C@H](N)C(O)=O)C(O)=O	JPKNLFVGUZRHOB-YUMQZZPRSA-N	458352410.51699543	401076673.3780471	394454531.4283014	321787436.36400664	617376455.6081035	377893191.6053485	436360427.63587743	329483977.6702433	555272366.2298074	487799876.23013186	443990548.69536805	476077875.39512813	361658475.2889257	223821757.8923968	378539619.52149993	584911490.2304372	261946442.53811264	188280327.536415	406973492.28938735	212814828.01768315	1.2375922461874	0.3075360630970422	0.0849472914071345
Com_1096_pos	Biotin sulfone	生物素砜	P	C10H16N2O5S	276.078	277.085154103244	0.492240457046712	[M+H]+	4.92	0.648726916548851	1	C18	Organoheterocyclic compounds	有机杂环化合物	Biotin and derivatives	生物素及其衍生物	-	-	40720-05-6	HMDB0004818	C20387	map00780	-	21252323	[H][C@]12CS(=O)(=O)[C@@H](CCCCC(O)=O)[C@@]1([H])NC(=O)N2	QPFQYMONYBAUCY-ZKWXMUAHSA-N	59220272.56232215	11443267.857593188	3400399.332941776	1868281.3397982721	6341223.589076482	19039810.412698425	10394719.010713063	2974638.41697347	4997055.014764595	11994448.493689884	2600013.7108349847	6020191.932122607	711374.0285093029	11945342.700732423	2454198.3255943977	1328780.050314471	4352582.929471158	7851247.113059925	2123946.3962508207	6048473.505399219	2.89800333048277	1.5350592528893956	0.0582101420944325
Com_1097_pos	gamma-glutamylglutamate	gamma-L-谷氨酰-L-谷氨酸	P	C10H16N2O7	276.096	277.102866119813	0.666001512241796	[M+H]+	1.514	0.993946742796267	1	C18	Organic acids and derivatives	有机酸及其衍生物	Carboxylic acids and derivatives	羧酸及其衍生物	Amino acids, peptides, and analogues	氨基酸、肽和类似物	1116-22-9	HMDB0011737	C05282	-	-	92865	N[C@@H](CCC(=O)N[C@@H](CCC(O)=O)C(O)=O)C(O)=O	OWQDWQKWSLFFFR-WDSKDSINSA-N	396359501.4328225	170965919.9848945	322188842.6037163	231286826.54420638	260180926.11283487	273464464.84692246	267508843.70265245	224483715.3931779	594553919.5776694	367017196.0408396	288927167.5853082	173087285.34981164	186822073.75861186	528855564.07095444	364088479.08031076	238233512.60289538	292084982.42376834	1016453167.0682906	220973662.8692816	625821993.3601346	0.789767574445753	-0.3405	0.543228237286173
Com_1102_pos	Cyclo(Tyr-Leu)	环(酪氨酸-亮氨酸)二肽	P	C15H20N2O3	276.147	277.155365470103	2.44604920211741	[M+H]+	5.348	0.528932538935669	1	C18	Organic acids and derivatives	有机酸及其衍生物	Carboxylic acids and derivatives	羧酸及其衍生物	Amino acids, peptides, and analogues	氨基酸、肽和类似物	82863-65-8	-	-	-	-	572422	CC(C)CC1C(=O)NC(C(=O)N1)CC2=CC=C(C=C2)O	GENSLUDVKWKQMX-UHFFFAOYSA-N	40390803.17696175	33648704.13390829	30276499.329444073	41338024.28564111	158484929.5791216	66918060.09122186	27772089.086247176	49267717.651979126	13730918.214268636	21353963.230995636	13687193.465038966	84930637.27414018	23343210.835896015	6154457.4074826995	7982681.251307823	68692485.81693076	4836548.074812925	2164629.91929632	17059736.694246426	1554770.2873010978	2.09708502663763	1.06838535691454	0.0189909413659358
Com_1107_pos	L-ascorbyl-2-phosphate	L-抗坏血酸-2-磷酸	P	C6H9O9P	255.998	278.986876515185	2.90425548336701	[M+Na]+	1.285	0.667656125056933	1	C18	Organoheterocyclic compounds	有机杂环化合物	Dihydrofurans	二氢呋喃类	Furanones	呋喃酮类	66170-10-3	-	-	-	-	54679073	C(C(C1C(=C(C(=O)O1)OP(=O)(O)O)O)O)O	MIJPAVRNWPDMOR-ZAFYKAAXSA-N	8812688.721830215	21321074.999764875	16154111.29452776	13894625.212214932	11303154.74848845	3724367.6238423917	10481702.211927822	13696923.058903087	25389438.140038826	15790230.204463474	11248434.038528046	14470238.149296392	4407617.022675587	10521338.17845484	8172438.60234183	11498971.662117254	5586472.042043324	23312250.604938816	17913468.097459313	16179409.345245574	1.13995287664358	0.18897418751477868	0.575752198662893
Com_1112_pos	DL-Leucyl-DL-phenylalanine	DL-亮氨酰-DL-苯丙氨酸	P	C15H22N2O3	278.163	279.17080933478	1.68726506586606	[M+H]+	5.368	0.885324723903735	1	C18	Organic acids and derivatives	有机酸及其衍生物	Carboxylic acids and derivatives	羧酸及其衍生物	Amino acids, peptides, and analogues	氨基酸、肽和类似物	56217-82-4	HMDB0302841	-	-	-	259325	CC(C)CC(N)C(=O)NC(CC1=CC=CC=C1)C(O)=O	KFKWRHQBZQICHA-UHFFFAOYSA-N	811733061.0020778	469024177.2724228	1575156846.0446706	632195884.755626	644525952.0941132	1178149888.3084395	498023495.35809094	1829743642.7683525	297867010.40475446	450580381.1390543	318757305.74924153	713247908.7808771	846254284.6434467	210612935.57400048	253199843.41880527	876696095.1396096	173851596.3342852	50508018.15405268	326073992.4532447	43176702.04955151	2.19993894575396	1.1374634856225525	0.0169510213758294
Com_1115_pos	Methyl pentadecanoate	十五酸甲酯	P	C16H32O2	256.24	279.22974188956	1.21717639735807	[M+Na]+	10.157	0.72710288497876	1	C18	Lipids and lipid-like molecules	脂质和类脂分子	Fatty Acyls	脂肪酰类	Fatty acid esters	脂肪酸酯	7132-64-1	HMDB0254606	-	-	-	-	CCCCCCCCCCCCCCC(=O)OC	XIUXKAZJZFLLDQ-UHFFFAOYSA-N	1101222.0896625482	9262297.317625226	5116583.701924893	3677474.924584066	5479678.9894152805	1992833.8909448984	4581942.190921874	3205445.440903497	5798203.348140932	9401007.831033017	4775425.077103558	5207336.745485754	4464815.208191627	10891818.333662156	4767435.013145833	8474996.093653457	10041870.985588528	9195077.472654587	6923980.621660934	11589633.774305385	0.650008340674492	-0.62147	0.0418946292777043
Com_1119_pos	alpha-Linolenic acid	十八碳三烯酸(顺-9,12,15)/α-亚麻酸	P	C18H30O2	278.225	279.231626285797	0.911904343547581	[M+H]+	8.156	0.945200595723891	1	C18	Lipids and lipid-like molecules	脂质和类脂分子	Fatty Acyls	脂肪酰类	Lineolic acids and derivatives	亚麻酸及其衍生物	463-40-1	HMDB0001388	C06427	map00592;map01040;map01060;map01070;map01100;map01110	LMFA01030152	5280934	CC\C=C/C\C=C/C\C=C/CCCCCCCC(O)=O	DTOSIQBPPRVQHS-PDBXOOCHSA-N	854299002.6895436	935060382.8529785	1210492497.8943698	498976396.6629948	1300360576.861113	958672209.3865888	648385788.7382869	570452670.2933408	754712622.8397803	853069546.9020497	447975885.6999009	2228858266.44464	770794049.9502295	608135016.5630169	529024981.4022967	427423493.0945376	329849575.7599846	384960878.8448436	330096355.6859571	237631117.1306735	1.36375268478676	0.4475820367503358	0.0427189291059406
Com_1125_pos	trans-10-Nonadecenoic acid(C19-1T)	十九碳烯酸(反-10)(C19:1T)	P	C19H36O2	296.272	279.268093401964	0.461056909592194	[M+H-H2O]+	10.071	0.851225769183153	1	C18	Lipids and lipid-like molecules	脂质和类脂分子	Fatty Acyls	脂肪酰类	Fatty acids and conjugates	脂肪酸和结合物	147527-21-7	-	-	-	LMFA01030361	5312512	CCCCCCCCC=CCCCCCCCCC(=O)O	BBOWBNGUEWHNQZ-MDZDMXLPSA-N	6681435.262125445	18892273.257716328	12520050.638252115	16815382.842450917	16222361.493066207	11764458.937863428	5523382.054026953	10293465.048151867	9028010.663376851	16224582.562835203	17400307.235657375	11376007.37509129	9083523.95268049	24258302.672768734	6704291.785275373	12177469.849103048	22225782.481279436	18640563.58333775	25913774.6408983	15720840.720738214	0.758194174036967	-0.399361	0.18346838862997
Com_1128_pos	2'-O-Methylcytidine	2'-甲氧基胞苷	P	C10H15N3O5	257.101	280.090497484202	0.495852282517802	[M+Na]+	2.674	0.776388848410116	1	C18	Nucleosides, nucleotides, and analogues	核苷、核苷酸和类似物	Pyrimidine nucleosides	嘧啶核苷	-	-	2140-72-9	HMDB0242132	-	-	-	150971	[H][C@]1(CO)O[C@@]([H])(N2C=CC(=N)N=C2O)[C@]([H])(OC)[C@]1([H])O	RFCQJGFZUQFYRF-ZOQUXTDFSA-N	1093203.461877569	3566858.728315682	6181094.751951472	7865729.509933038	5864451.718860692	3937574.7337512504	7555448.72301895	10392749.793527907	10012542.033068974	13702035.739398984	5014673.915459836	6525230.038945283	3475326.49345978	5925625.814682282	4080387.5626581796	13176558.595109493	5539907.649203465	4393851.07731268	11003707.801761132	2512403.273446194	1.13826989186169	0.1868426714277973	0.815561708496281
Com_1143_pos	Artemether	蒿甲醚	P	C16H26O5	298.178	281.174803739716	0.280837990830758	[M+H-H2O]+	6.324	0.685126388098627	1	C18	Lipids and lipid-like molecules	脂质和类脂分子	Prenol lipids	异戊烯醇脂	Sesquiterpenoids	倍半萜类	71963-77-4	HMDB0015643	D02483	-	-	68911	[H][C@@]12CC[C@@H](C)[C@]3([H])CC[C@@]4(C)OO[C@@]13[C@]([H])(O[C@H](OC)[C@@H]2C)O4	SXYIRMFQILZOAM-HVNFFKDJSA-N	6686243.949435723	14393080.7653013	28043000.39481868	13360445.846044205	19539807.048128247	8583155.059157262	19478708.07247887	9781014.63500107	13037016.147446414	29143194.12197464	23627599.79904659	64112124.0892773	4565119.426569481	35533616.94599523	83081143.61571498	14196550.832464049	27492808.052185588	29606354.832890894	31917050.278334953	35140167.46445342	0.463951927635724	-1.10795	0.047638448863523
Com_1148_pos	N1-methyladenosine	1-甲基腺苷	P	C11H15N5O4	281.112	282.119532192574	0.632513612560224	[M+H]+	1.921	0.999996723179147	1	C18	Nucleosides, nucleotides, and analogues	核苷、核苷酸和类似物	Purine nucleosides	嘌呤核苷	-	-	15763-06-1	HMDB0003331	C02494	-	-	27476	CN1C=NC2=C(N=CN2[C@@H]2O[C@H](CO)[C@@H](O)[C@H]2O)C1=N	GFYLSDSUCHVORB-IOSLPCCCSA-N	698928852.0594714	169938407.96102974	402644717.9577879	551364109.4054939	233276384.8863214	412433138.5582659	219252074.94519207	721751923.5580691	231162453.53550616	374869763.9979314	277949616.18733346	523546554.3516212	479929234.09866345	269105008.5927207	224079544.3825462	359625530.686879	333599891.9905553	131045493.11768186	309434057.48579735	138896119.45052472	1.31780233154882	0.39813398439670084	0.263780137802046
Com_1156_pos	Glucose 6-phosphate	D-葡糖-6-磷酸	P	C6H13O9P	260.03	283.018655266793	1.01808826683892	[M+Na]+	1.32	0.594594072371786	1	C18	Organic oxygen compounds	有机氧化合物	Organooxygen compounds	有机氧化合物	Carbohydrates and carbohydrate conjugates	碳水化合物和碳水化合物结合物	3671-99-6	-	-	-	-	439958	C(C(C(C(C(C=O)O)O)O)O)OP(=O)(O)O	VFRROHXSMXFLSN-SLPGGIOYSA-N	6706529.14959953	936610.0894649115	4631182.809273664	1087524.6567288747	9315460.426044812	2345641.0377413323	7019993.8660189565	5506344.639086378	19327187.16651151	2700335.3849481773	780255.4763734436	3644939.6155506806	4465292.920854813	349480.99687851325	663253.1659401996	2945954.3829321563	1144578.6283057889	6609500.897655707	4795908.6147598745	1119922.8551819515	2.24656331418382	1.1677197214526518	0.0740968613522329
Com_1157_pos	gamma-Glutamylleucine	Gamma-谷氨酰亮氨酸	P	C11H20N2O5	260.137	283.126741824674	1.23713428634908	[M+Na]+	5.285	0.999840262302922	1	C18	Organic acids and derivatives	有机酸及其衍生物	Carboxylic acids and derivatives	羧酸及其衍生物	Amino acids, peptides, and analogues	氨基酸、肽和类似物	2566-39-4	HMDB0011171	-	-	-	151023	CC(C)CC(C(=O)O)NC(=O)CCC(C(=O)O)N	MYFMARDICOWMQP-YUMQZZPRSA-N	136772576.8077854	246348386.98720455	136105280.59774658	104021885.2641981	143414473.21817115	28154198.874636892	185345916.88217425	88394198.05101661	331135157.20400363	190732289.66972044	288727555.99412704	110923004.32275698	69973767.97971833	710782550.2300438	261780152.74450642	78857561.5983223	321312882.3852333	927669025.3117946	206388066.88929573	702035743.6609597	0.432362606272045	-1.20969	0.086537001074382
Com_1165_pos	9-Hydroxyoctadecanoic acid	9-羟基十八酸	P	C18H36O3	300.266	283.262901174041	0.795380126403878	[M+H-H2O]+	8.451	0.925226056047273	1	C18	Lipids and lipid-like molecules	脂质和类脂分子	Fatty Acyls	脂肪酰类	Fatty acids and conjugates	脂肪酸和结合物	3384-24-5	HMDB0061661	-	-	LMFA02000127	9570127	CCCCCCCCCC(O)CCCCCCCC(O)=O	RKHXDCVAPIMDMG-UHFFFAOYSA-N	19172026.814775262	15110176.144098045	29226149.083189998	20335638.130758617	19333734.601020727	41430777.07747713	19349553.132223535	35267977.208252855	33894790.79750047	12354836.93234152	12962802.165844709	55170697.266168244	56478021.900678605	6930867.791817165	16374701.462023875	12779188.69126716	7404533.1132333325	13237070.23716029	5536251.177610303	10772211.126515267	1.24199443205336	0.3126587058715898	0.114623350174326
Com_1166_pos	Guanosine	鸟苷	P	C10H13N5O5	283.092	284.098881489846	0.312655451856592	[M+H]+	3.257	0.999997911418814	1	C18	Nucleosides, nucleotides, and analogues	核苷、核苷酸和类似物	Purine nucleosides	嘌呤核苷	-	-	118-00-3	HMDB0000133	C00387	map00230;map01100	-	6802	NC1=NC2=C(N=CN2[C@@H]2O[C@H](CO)[C@@H](O)[C@H]2O)C(=O)N1	NYHBQMYGNKIUIF-UUOKFMHZSA-N	6758888428.426222	150458708.8018275	3778428797.110956	2336434019.1076035	1476309409.660086	2437454469.9695544	740610887.2021364	5467955063.645125	440612812.68335986	2123096265.5764952	424499560.4371627	2798079388.912935	1978357980.2704837	134559201.8049086	279237819.8957314	3593834764.078729	903414389.5304837	40136427.344713874	4000777972.4424148	45645320.7819824	1.81076672290692	0.8566006990308976	0.12004992612794
Com_1168_pos	L-Glycyl-L-Tryptophan	甘氨酰-L-色氨酸	P	C13H15N3O3	261.111	284.100844716759	1.1669993305913	[M+Na]+	5.07	0.5035442951234	1	C18	Organic acids and derivatives	有机酸及其衍生物	Carboxylic acids and derivatives	羧酸及其衍生物	Amino acids, peptides, and analogues	氨基酸、肽和类似物	2390-74-1	HMDB0028852	-	-	-	102763	NCC(=O)NC(CC1=CNC2=CC=CC=C12)C(O)=O	AJHCSUXXECOXOY-UHFFFAOYSA-N	4352839.627455735	5390507.737872082	7601261.0283078505	5729616.146423949	9379316.459656253	4258789.665001983	4076417.129928731	6147222.225408712	2298822.0337468535	3369799.089994766	3936977.5478004455	4666386.854845458	7409886.821056575	4858155.251560374	2647982.596560668	6903458.544840099	3695750.5858559627	759208.1098209112	5017416.321726286	728094.4439006554	1.29493588725987	0.3728806713311812	0.17737943248128
Com_116_pos	5-oxoproline	5-氧化脯氨酸	P	C5H7NO3	129.043	130.050029288861	1.0794022422581	[M+H]+	2.167	0.999999298527125	1	C18	Organic acids and derivatives	有机酸及其衍生物	Carboxylic acids and derivatives	羧酸及其衍生物	Amino acids, peptides, and analogues	氨基酸、肽和类似物	149-87-1	HMDB0000267	C01879	map00480	-	499	C1CC(=O)NC1C(=O)O	ODHCTXKNWHHXJC-UHFFFAOYSA-N	3955464263.9374866	3309594645.858625	2814032044.274761	4431956891.49641	3144443131.1155596	3090978611.6178756	4091895931.5902486	3042012010.615771	7033694210.882692	4306339051.778677	4241176331.6069083	2690490867.8810105	2542885440.8641806	7734735507.453709	6747821160.203753	2984952907.6906104	6784252186.453266	8761101945.546997	5066296662.778101	7166268775.147357	0.716747511847139	-0.480463	0.123017622951262
Com_1170_pos	Stearamide	硬脂酸酰胺	P	C18H37NO	283.288	284.294476364699	1.17772682950249	[M+H]+	10.293	0.999895677165509	1	C18	Organic acids and derivatives	有机酸及其衍生物	Carboximidic acids and derivatives	甲酰亚胺酸及其衍生物	Carboximidic acids	甲酰亚胺酸	124-26-5	HMDB0034146	C13846	-	LMFA08010003	31292	CCCCCCCCCCCCCCCCCC(N)=O	LYRFLYHAGKPMFH-UHFFFAOYSA-N	2891367862.997102	3384551683.036081	10937606153.600567	9667009879.050047	8119554750.545797	3108245116.5399747	4542991313.786985	5138144049.120945	7489526298.202447	8413110950.221034	6248593598.816817	4200358994.1673183	5511457969.826867	7102827752.800921	4667455325.470467	3645615023.501053	10839647345.525177	7171692570.381644	11080278467.926952	6392502030.40669	0.952612912220655	-0.070038	0.644159108955575
Com_1176_pos	gamma-glutamylhistidine	gamma-谷氨组氨酸	P	C11H16N4O5	284.112	285.119040951818	1.1581633331585	[M+H]+	1.316	0.933911247851291	1	C18	Organic acids and derivatives	有机酸及其衍生物	Carboxylic acids and derivatives	羧酸及其衍生物	Amino acids, peptides, and analogues	氨基酸、肽和类似物	37460-15-4	HMDB0029151	-	-	-	7017195	C1=C(NC=N1)CC(C(=O)O)NC(=O)CCC(C(=O)O)N	PXVCMZCJAUJLJP-YUMQZZPRSA-N	130287093.60831974	54203683.83218539	162896837.812655	160576522.16774303	228290191.67894846	140090357.06557688	100616445.37992103	141822757.5724883	99211046.34019376	103862765.4979519	121434348.56185918	160532808.3340751	72356450.14556743	55174235.90242115	72740062.82179402	144297736.07194492	62227112.05451858	58232339.83546032	92521483.24077895	54849392.34308077	1.47798300283448	0.5636296782341267	0.0347322116550859
Com_1177_pos	11-Beta-hydroxyandrostenedione	4-雄烯-11beta-醇-3,17-二酮	P	C19H26O3	302.188	285.185150785032	0.829896839103521	[M+H-H2O]+	5.474	0.810650231017126	1	C18	Lipids and lipid-like molecules	脂质和类脂分子	Steroids and steroid derivatives	类固醇和类固醇衍生物	Androstane steroids	雄甾烷类固醇	382-44-5	HMDB0006773	C05284	map00140	LMST02020066	4762	[H][C@@]12CCC(=O)[C@@]1(C)C[C@H](O)[C@@]1([H])[C@@]2([H])CCC2=CC(=O)CC[C@]12C	WSCUHXPGYUMQEX-KCZNZURUSA-N	88702723.61702436	553090.1399571139	2335433.1512046917	3789937.8954133	2327434.7341767955	62214186.42295444	1386553.2953713066	2186935.6592089245	2563593.694720597	31191021.929320075	108762.1783828786	3011903.088872989	4358357.0357400505	43081.70368236827	2153694.7726375684	298691.3875712136	921914.0192924413	450441.10193437606	58724.12839220825	914474.2013520342	16.0105691714786	4.000952691078431	0.00570919215235793
Com_1184_pos	1-Monomyristin	肉豆蔻酸单甘油酯	P	C17H34O4	302.246	285.242165841714	0.80781390089165	[M+H-H2O]+	8.553	0.985062914611713	1	C18	Lipids and lipid-like molecules	脂质和类脂分子	Glycerolipids	甘油脂	Monoradylglycerols	单酰基甘油	589-68-4	HMDB0304951	-	-	-	79050	CCCCCCCCCCCCCC(=O)OCC(O)CO	DCBSHORRWZKAKO-UHFFFAOYSA-N	77091860.04612415	358153702.3370427	112848040.98602304	219606893.5479069	251788613.82327032	323471521.40870416	282629904.3060089	112726093.43804236	228972378.83898342	262545578.89967036	167992516.33604002	155505547.01038826	150743809.59136894	276129114.59239835	102250830.58243631	234493809.38299534	327233110.09960485	110966142.31570615	147208972.0185677	102072362.84511088	1.25653067952417	0.3294458965723531	0.34700769235695
Com_1197_pos	Boldenone	宝丹酮	P	C19H26O2	286.193	287.199833938127	2.60684623003941	[M+H]+	7.734	0.687608893803464	1	C18	Lipids and lipid-like molecules	脂质和类脂分子	Steroids and steroid derivatives	类固醇和类固醇衍生物	Androstane steroids	雄甾烷类固醇	846-48-0	HMDB0249339	C14502	-	LMST02020018	13308	CC12CCC3C(C1CCC2O)CCC4=CC(=O)C=CC34C	RSIHSRDYCUFFLA-DYKIIFRCSA-N	23557852.01166572	32612271.38993625	24091446.906781293	23712385.30176197	12582136.932242421	30279234.943116955	34174326.86731793	18951472.78339716	28885622.498894047	20460811.576064568	20085762.223276928	55910661.89196766	10125285.088591166	12735483.376784913	15899540.008411732	15861084.737106098	28519184.92908679	42969167.71547555	10803129.959940318	39366992.81792233	0.988232221486051	-0.017078	0.581610952441515
Com_119_pos	L-Pipecolic acid	L-哌啶酸	P	C6H11NO2	129.079	130.086307111526	0.210038272762101	[M+H]+	1.157	0.999998486586778	1	C18	Organic acids and derivatives	有机酸及其衍生物	Carboxylic acids and derivatives	羧酸及其衍生物	Amino acids, peptides, and analogues	氨基酸、肽和类似物	3105-95-1	HMDB0000716	C00408	map00310;map00960;map01060;map01064;map01100;map01110	-	439227	OC(=O)[C@@H]1CCCCN1	HXEACLLIILLPRG-YFKPBYRVSA-N	7156679961.523665	8666164667.874828	7498471467.427226	8231575799.114115	7564390984.625696	7742848857.967675	9431707672.503418	8072721571.221171	7406034499.403064	10006227687.10792	10012974460.988297	6884832224.658991	6970054043.390666	7874118869.115132	10395941407.621765	11149505529.139685	8008173881.651706	4674385736.675764	9102104502.263824	5537383154.066664	1.01448154049428	0.02074261405499488	0.663280258936664
Com_1202_pos	L-Octanoylcarnitine	辛酰肉碱	P	C15H30NO4	288.217	288.216869104471	0.315371326388758	[M+H]+	5.687	0.999952529906275	1	C18	Lipids and lipid-like molecules	脂质和类脂分子	Fatty Acyls	脂肪酰类	Fatty acid esters	脂肪酸酯	25243-95-2	HMDB0000791	C02838	-	LMFA07070002	11953814	CCCCCCCC(=O)O[C@H](CC(O)=O)C[N+](C)(C)C	CXTATJFJDMJMIY-CYBMUJFWSA-O	22222059.416947737	12639502.290816642	9995502.456478357	14886393.305968598	32258190.96008595	11596648.07405976	10500076.824755985	24346271.34752108	11497464.486466125	6173762.987408316	13339615.726002231	27437427.60877526	8052073.277619095	11893030.318903133	15522603.254707405	39001170.02468407	9776350.375016348	2591864.0291389264	24167727.18782139	2801894.556214593	1.0099112340631	0.014228493170337638	0.536602567651513
Com_1203_pos	3-(4-IODOPHENYL)-2-MERCAPTO-(Z)-2-PROPENOIC ACID	3-(4-碘苯基)-2-巯基-2-丙烯酸	P	C9H7IO2S	305.921	288.918079218949	0.749274605617446	[M+H-H2O]+	11.628	0.74034995427326	2	C18	Phenylpropanoids and polyketides	苯丙素类和聚酮类	Cinnamic acids and derivatives	肉桂酸及其衍生物	Cinnamic acids	肉桂酸	179528-45-1	-	-	-	-	9839500	C1=CC(=CC=C1C=C(C(=O)O)S)I	DJCVSFWGKYHMKH-YVMONPNESA-N	4800378.366283419	2915809.475428832	5508609.945632039	7649410.301389546	8803428.219127376	5269637.618049553	5785639.869657696	3123404.379125637	12706171.30398522	8317405.577090691	7215750.894334308	3687435.448257914	2710173.0983446236	7879431.969903384	5048371.321108999	2392796.6545621934	10298524.597263632	16277450.643830016	7697158.248639521	15645640.836280229	0.822798297549253	-0.281389	0.709435654545256
Com_1205_pos	5-Methyl-7-methoxyisoflavone	5-甲基-7-甲氧基异黄酮	P	C17H14O3	266.094	289.084367555414	3.2979114810606	[M+Na]+	1.733	0.581169536799279	2	C18	Phenylpropanoids and polyketides	苯丙素类和聚酮类	Isoflavonoids	异黄酮类	O-methylated isoflavonoids	O-甲基化异黄酮	82517-12-2	-	-	-	-	-	CC1=CC(=CC2=C1C(=O)C(=CO2)C3=CC=CC=C3)OC	WGOUYULOZZRTFS-UHFFFAOYSA-N	11124313.464577936	13591318.406595545	13797154.562563965	21890396.048983626	13760346.765146032	12507222.6078391	15022113.81489479	14506034.409712894	14613237.18486118	14456980.261449054	12033022.105958022	14045101.558871057	21831434.973498717	10105225.80651453	14393066.79870219	16587741.048229096	10515436.72960926	2419591.583333104	12533020.677159427	1194678.0051709786	1.25601961382552	0.32885899332816276	0.146809046571825
Com_1207_pos	Cimifugin	升麻素	P	C16H18O6	306.11	289.107567578666	1.72349181683212	[M+H-H2O]+	5.521	0.647357267315275	1	C18	Organoheterocyclic compounds	有机杂环化合物	Benzopyrans	苯并吡喃类	1-benzopyrans	1-苯并吡喃	37921-38-3	HMDB0250254	C09000	-	-	5087850	COC1=C2CC(OC2=CC2=C1C(=O)C=C(CO)O2)C(C)(C)O	ATDBDSBKYKMRGZ-UHFFFAOYSA-N	5287394.734106674	1354840.3506125514	1827757.023649734	3957339.7552283644	2262019.9370844685	4567533.127447695	6856126.714987953	3332530.1142661464	2703161.58811342	2987619.2997236405	2134938.6484420565	2234754.774483135	4669679.209493001	2551874.1510233125	1483847.1177873777	1051891.7003692735	1200460.7036315976	3633442.7342663654	830086.3095119569	4475136.113553811	1.44795851199437	0.5340202658206561	0.105963223781425
Com_1209_pos	2-Hydroxyestradiol	2-羟基-17beta-雌二醇	P	C18H24O3	288.173	289.179602190324	0.859935049370444	[M+H]+	6.13	0.558241244284817	1	C18	Lipids and lipid-like molecules	脂质和类脂分子	Steroids and steroid derivatives	类固醇和类固醇衍生物	Estrane steroids	雌激素类固醇	362-05-0	HMDB0000338	C05301	map00140;map04913	LMST02010027	247304	[H][C@@]12CC[C@H](O)[C@@]1(C)CC[C@]1([H])C3=C(CC[C@@]21[H])C=C(O)C(O)=C3	DILDHNKDVHLEQB-XSSYPUMDSA-N	12189503.250153502	2829527.44133258	9089087.40123253	11623367.47559579	3504452.873246282	25148012.8495761	25531485.75964599	18515028.38334469	7570349.050316968	2677667.3271979378	4299388.627190212	7300555.446311083	8566719.013437405	5356254.559495353	5805409.3037463445	403234.2698384752	141886.38209647173	473315.62384499866	2262858.001777835	329247.7044053735	3.3967465301219	1.764153566353831	0.00915333438585045
Com_1210_pos	5alpha-Androstanedione	5α-雄甾烷二酮	P	C19H28O2	288.209	289.215853844992	1.30514695705085	[M+H]+	7.733	0.773484689313178	1	C18	Lipids and lipid-like molecules	脂质和类脂分子	Steroids and steroid derivatives	类固醇和类固醇衍生物	Androstane steroids	雄甾烷类固醇	846-46-8	HMDB0000899	C00674	map00140;map00984;map01120	LMST02020085	222865	[H][C@@]12CCC(=O)[C@@]1(C)CC[C@@]1([H])[C@@]2([H])CC[C@@]2([H])CC(=O)CC[C@]12C	RAJWOBJTTGJROA-WZNAKSSCSA-N	95911363.84921508	120411793.17949176	88593400.88480248	95060682.77973564	49532437.98365123	111245699.30273852	133085004.3072583	75543692.12694408	120196091.8098084	86296557.6448279	75342723.67599748	199679408.76575106	37509322.375214964	56626135.86352823	55403309.418082155	59672532.97219192	104611548.46368115	157007573.25890112	44751625.24932051	140077323.13202798	1.04856142572901	0.06841137836239679	0.432097939537758
Com_1214_pos	Ophthalmic acid	眼酸	P	C11H19N3O6	289.127	290.134554527145	0.468557665853495	[M+H]+	2.207	0.853203827354824	1	C18	Organic acids and derivatives	有机酸及其衍生物	Carboxylic acids and derivatives	羧酸及其衍生物	Amino acids, peptides, and analogues	氨基酸、肽和类似物	495-27-2	HMDB0005765	C21016	map00270;map01100	-	7018721	CC[C@H](NC(=O)CC[C@H](N)C(O)=O)C(=O)NCC(O)=O	JCMUOFQHZLPHQP-BQBZGAKWSA-N	333085586.98027664	144881605.9954959	295862421.5813011	299320374.84949356	169697032.3588507	392754053.95615387	267490329.47779164	367743026.2304675	155241465.59647542	255503478.7367152	130706036.12693515	287983609.1641477	269923226.17128354	67997479.61143595	101770812.22722667	331765329.35192716	133958527.86956806	34952675.53522568	137277033.56747273	31378018.420218524	1.75529030519241	0.8117096557294496	0.018199734363523
Com_1217_pos	Catechin	儿茶素	P	C15H14O6	290.079	291.086096484103	0.839481187649918	[M+H]+	4.901	0.99052982683579	1	C18	Phenylpropanoids and polyketides	苯丙素类和聚酮类	Flavonoids	黄酮类化合物	Flavans	黄烷	154-23-4	HMDB0002780	C17590	-	LMPK12020001	9064	O[C@H]1CC2=C(O)C=C(O)C=C2O[C@@H]1C1=CC(O)=C(O)C=C1	PFTAWBLQPZVEMU-DZGCQCFKSA-N	66106292.891987175	4434337.381745778	26210391.217829894	7612674.292674135	22341249.663600873	28395706.17402839	16764590.377522586	11064771.08888662	47023678.101222	39084438.10428532	10022214.861260304	5848747.21640037	73532818.5233704	1999933.7769676503	1735124.5566068105	773989.2997207625	237283.2680591383	678444.2140283907	506278.3450640598	5367678.2138152765	2.67161288447607	1.4177109770832519	0.00312120007224607
Com_121_pos	2-Methylcyclohexanone	2-甲基环己酮	P	C7H12O	112.089	130.12271488895	0.846551422112326	[M+NH4]+	11.535	0.581652049428353	2	C18	Organic oxygen compounds	有机氧化合物	Organooxygen compounds	有机氧化合物	Carbonyl compounds	羰基化合物	583-60-8	HMDB0031539	-	-	-	11419	CC1CCCCC1=O	LFSAPCRASZRSKS-UHFFFAOYSA-N	172179816.05752146	174318309.1631497	205579583.25517893	197907306.64154637	208075366.51366806	210689483.06922987	183039041.86708906	199112813.8697926	285254909.36093706	220882313.88402802	129704824.87840976	148038693.34163442	102083080.83902203	153161566.18624386	154473522.9376443	138455839.563235	158615317.28859043	222721901.2396925	146128405.7390839	252160156.07047758	1.2812104994769	0.35750752611095743	0.0118206671500868
Com_1220_pos	Argininosuccinic acid	精氨基琥珀酸	P	C10H18N4O6	290.123	291.129604183109	1.15749977658165	[M+H]+	1.33	0.999468568600574	1	C18	Organic acids and derivatives	有机酸及其衍生物	Carboxylic acids and derivatives	羧酸及其衍生物	Amino acids, peptides, and analogues	氨基酸、肽和类似物	918149-29-8	HMDB0000052	C03406	map00220;map00250;map01100;map01110;map01130;map01230	-	16950	N[C@@H](CCCNC(=N)N[C@@H](CC(O)=O)C(O)=O)C(O)=O	KDZOASGQNOPSCU-WDSKDSINSA-N	735741330.4582298	603051857.772458	624717407.5394646	1035590272.182951	747838371.6929164	1173558095.7774167	1078101591.8997447	1109630536.0762734	1004745766.3828558	1024434025.4462689	1775097569.4868655	750043843.1358534	353398916.90333587	846754020.1089776	1141209816.8349113	929867781.7011545	1529205144.7930293	948036796.3007942	1129342814.3114774	1698940813.719005	0.823049324765754	-0.280949	0.444956762970943
Com_1225_pos	Methyl palmitoleate	棕榈油酸甲酯	P	C17H32O2	268.24	291.229023854117	1.51411249164653	[M+Na]+	10.345	0.712142184617177	2	C18	Lipids and lipid-like molecules	脂质和类脂分子	Fatty Acyls	脂肪酰类	Fatty acid esters	脂肪酸酯	1120-25-8	-	-	-	LMFA07010501	-	CCCCCCC=CCCCCCCCC(=O)OC	IZFGRAGOVZCUFB-UHFFFAOYSA-N	274518.4582584365	10209489.913940506	1301165.1962312267	3216844.3002985017	6981677.3045197185	3235715.92624428	4149788.7865318395	1142239.9196998696	2845576.6217961796	6329367.475589575	1702510.9622925539	3266760.3756804387	682034.3240802649	821391.9192353738	340867.21553601377	8515449.635850145	4275558.683489397	458601.5910132282	6011224.366105929	1447132.2728379415	1.44201219779521	0.5280833682016417	0.318761836508194
Com_1226_pos	cis-11,14-Eicosadienoic acid	二十碳二烯酸(顺-11,14)	P	C20H36O2	308.272	291.268014297374	0.699716337762026	[M+H-H2O]+	9.946	0.970554602033041	1	C18	Lipids and lipid-like molecules	脂质和类脂分子	Fatty Acyls	脂肪酰类	Fatty acids and conjugates	脂肪酸和结合物	2091-39-6	HMDB0005060	C16525	map01040	LMFA01030130	6439848	CCCCC\C=C/C\C=C/CCCCCCCCCC(O)=O	XSXIVVZCUAHUJO-HZJYTTRNSA-N	152598595.2092459	234090489.42896643	200095668.78585747	242510617.71150497	270895096.00147176	216650556.65525565	165293461.5728801	138474654.34583426	154950026.65325204	198624873.23018363	357690724.42758137	163226068.87861854	118747638.67519312	285760003.6892912	212936910.85222012	194781215.53504667	281447592.03312004	173499545.45982522	328626206.8287934	172636037.96565583	0.862333135134879	-0.213683	0.396815213275608
Com_1232_pos	alpha-glutamyltyrosine	alpha-谷氨酰酪氨酸	P	C14H18N2O6	310.116	293.11375208686	1.81250232789333	[M+H-H2O]+	4.677	0.700980731180638	1	C18	Organic acids and derivatives	有机酸及其衍生物	Carboxylic acids and derivatives	羧酸及其衍生物	Amino acids, peptides, and analogues	氨基酸、肽和类似物	3422-39-7	HMDB0028831	-	-	-	515717	C1=CC(=CC=C1CC(C(=O)O)NC(=O)C(CCC(=O)O)N)O	YSWHPLCDIMUKFE-QWRGUYRKSA-N	17928354.44449419	10568032.618420087	17935172.016442638	21046456.075640038	20339609.86951976	19697513.37346568	14983288.042069042	17806190.533644848	11473422.639364172	12244959.631323308	10928685.827758657	19389858.170067135	14692772.94271911	7353184.699047097	9383697.009643074	20616018.500842765	6072109.270597136	2831947.4069140106	11210690.5241384	2172047.259740719	1.56733314584041	0.6483118656867538	0.0279882399172292
Com_1236_pos	cis-11-Eicosenoic acid	二十碳烯酸(顺-11)	P	C20H38O2	310.287	293.28367994391	0.644744942484657	[M+H-H2O]+	10.494	0.983556533514664	1	C18	Lipids and lipid-like molecules	脂质和类脂分子	Fatty Acyls	脂肪酰类	Fatty acids and conjugates	脂肪酸和结合物	5561-99-9	HMDB0002231	C16526	map01040	LMFA01030085	5282768	CCCCCCCC\C=C/CCCCCCCCCC(O)=O	BITHHVVYSMSWAG-KTKRTIGZSA-N	855760522.2298323	512523866.780067	1218549385.7404387	1081217274.1806576	983919698.6976236	589282705.3065032	626077406.3690057	693436684.2548428	767179580.136531	769258987.4819372	1249655497.0824814	587780557.8552699	793239819.3743162	1213869933.2918215	1155812107.463534	805427543.9701394	1527087003.5059075	1363572773.4672613	1307600961.4381192	1261136510.8858085	0.718781605307355	-0.476375	0.0213062468184848
Com_1239_pos	alpha-Arbutin	α-熊果苷	P	C12H16O7	272.09	295.078543186465	0.980609053574321	[M+Na]+	1.264	-	3	C18	Alkaloids and derivatives	生物碱及其衍生物	-	-	-	-	84380-01-8	-	C12079	-	-	-	C1=CC(=CC=C1O)OC2C(C(C(C(O2)CO)O)O)O	DNJFTXKSFAMXQF-UHFFFAOYSA-N	5376854.445165808	7906181.410375704	8122733.21538807	5188728.3168007275	10411107.39158103	9184187.823016651	5962245.072115712	8298635.036914263	3696213.395983734	7277020.212988585	8021325.04197431	6776460.881501096	4083344.3446892854	2978199.1559379897	6040279.068627318	9219591.224860214	4050273.465135433	1324545.5702295173	5075955.083903929	227366.52309866936	1.49430712634726	0.5794766970700428	0.0850798354331192
Com_1242_pos	gamma-Glutamylphenylalanine	糖基化苯丙氨酸	P	C14H18N2O5	294.122	295.129104270391	0.796508705534015	[M+H]+	5.297	0.999956002648817	1	C18	Organic acids and derivatives	有机酸及其衍生物	Carboxylic acids and derivatives	羧酸及其衍生物	Amino acids, peptides, and analogues	氨基酸、肽和类似物	7432-24-8	HMDB0000594	-	-	-	111299	N[C@@H](CCC(=O)N[C@@H](CC1=CC=CC=C1)C(O)=O)C(O)=O	XHHOHZPNYFQJKL-QWRGUYRKSA-N	2954520547.4210067	2270722269.030725	1374484747.9871848	1137001148.8796997	1341258612.7657263	1113285250.536092	2076772959.7279353	1230693319.5543165	3621602542.621842	2900356062.064859	2258306941.8913713	1225743092.685205	1065643418.9040141	3935515440.65452	2636212155.167914	1151030665.6178122	2217750880.6516647	3706623064.853369	2019908609.0386193	2579709295.7714534	0.878237756836794	-0.187317	0.536986431559723
Com_124_pos	2',4'-Dimethylacetophenone	2,4-二甲基苯乙酮	P	C10H12O	148.089	131.085686133121	1.18937494998942	[M+H-H2O]+	0.821	0.615423642780536	2	C18	Organic oxygen compounds	有机氧化合物	Organooxygen compounds	有机氧化合物	Carbonyl compounds	羰基化合物	89-74-7	HMDB0032140	-	-	-	6985	CC(=O)C1=C(C)C=C(C)C=C1	HSDSKVWQTONQBJ-UHFFFAOYSA-N	18534014.74885238	10932501.889507782	19557680.861394342	16304014.364733985	17027477.012461193	18192083.353506655	17780454.760392908	14526728.106573699	20500282.387199514	13295577.547378551	18300849.44405002	14705454.915020628	18130499.290665958	20534169.031966653	18922921.917357065	15811841.987071337	20660486.739676636	25381946.863739423	15768969.884109922	27199903.72213341	0.852795701925312	-0.229728	0.0928342062734479
Com_1251_pos	Methyl linoleate	亚油酸甲酯	P	C19H34O2	294.256	295.26307075145	0.37127057566766	[M+H]+	10.649	0.946962082632912	1	C18	Lipids and lipid-like molecules	脂质和类脂分子	Fatty Acyls	脂肪酰类	Lineolic acids and derivatives	亚麻酸及其衍生物	112-63-0	HMDB0034381	-	-	-	5284421	CCCCC\C=C/C\C=C/CCCCCCCC(=O)OC	WTTJVINHCBCLGX-NQLNTKRDSA-N	682576826.7997737	408686730.919407	639196410.7225654	357821113.9551611	406902842.2721204	588713763.1419744	360336984.9377341	418024568.7791267	200192047.61514276	344312300.26177293	529010039.2857034	1139224120.9620302	498859282.3503781	628099410.2680813	212610067.61141688	911670266.9342847	663288549.080135	139807685.83876273	696666577.8582054	203139732.53284308	0.783790304827498	-0.35146	0.66311883293291
Com_1254_pos	N6,N6-Dimethyladenosine	N6,N6-二甲基腺苷	P	C12H17N5O4	295.128	296.135163205157	0.66681169850049	[M+H]+	2.58	0.626036925406159	2	C18	Nucleosides, nucleotides, and analogues	核苷、核苷酸和类似物	Purine nucleosides	嘌呤核苷	-	-	2620-62-4	-	C03416	-	-	440004	CN(C)C1=NC=NC2=C1N=CN2C3C(C(C(O3)CO)O)O	WVGPGNPCZPYCLK-WOUKDFQISA-N	1291558.821457725	12710371.644308219	2827348.2290956425	2008650.3023553023	1298815.3061355765	2174444.5089348736	6341068.71792454	7701103.131866628	2356924.4525044486	2476391.974369069	3870353.69363356	6862998.504971813	2317699.143694371	11974660.0795898	7616990.318742973	9098918.839469988	3529203.148049255	13071700.151195565	1590465.8247408543	15950350.94254473	0.542763098434828	-0.881605	0.0689103080411769
Com_1261_pos	Kahweol	咖啡豆醇	P	C20H26O3	314.188	297.18517176068	0.896789532493074	[M+H-H2O]+	6.4	0.736344260966237	1	C18	Organoheterocyclic compounds	有机杂环化合物	Naphthofurans	萘并呋喃类	-	-	6894-43-5	HMDB0035602	-	-	-	442495	CC12C=CC3=C(C=CO3)C1CCC13CC(CCC21)C(O)(CO)C3	JEKMKNDURXDJAD-UHFFFAOYSA-N	508878685.6994393	582121038.2698691	606607913.3947177	1105383293.9432664	976319435.1499463	613747518.0397276	848759698.9400941	718876699.3184401	1342129684.8006701	587194459.8625358	1081261554.0998874	725407009.969134	1091878400.3121572	677692823.104329	937886222.2470093	489943984.9470374	663634097.7637569	1448863365.2907443	558020571.6080209	1022823425.0915003	0.907168583291147	-0.140557	0.536123545565158
Com_126_pos	Agmatine	硫酸胍基丁胺	P	C5H14N4	130.122	131.129157379861	0.0567150020459774	[M+H]+	1.271	0.572285693934417	1	C18	Organic nitrogen compounds	有机氮化合物	Organonitrogen compounds	有机氮化合物	Guanidines	胍类	2482-00-0	HMDB0001432	C00179	map00330;map01100	-	199	NCCCCNC(N)=N	QYPPJABKJHAVHS-UHFFFAOYSA-N	24198346.184397876	19963110.52549793	34621253.43906657	25709354.658856217	34980666.75014579	24836856.081639197	23767892.079102684	25945638.98420905	26843097.748541873	26131945.904490437	22589857.969592556	22227175.402668975	20832830.034530994	13556425.757194487	22618921.06797564	23271401.558835644	15339838.534103366	6634742.990299579	19787622.8711183	5715836.18825481	1.54714587966503	0.6296092342445516	0.0119249244632798
Com_1274_pos	5'-Methylthioadenosine	5′-脱氧-5′-（甲硫基）腺苷	P	C11H15N5O3S	297.09	298.096660689946	0.67087532113923	[M+H]+	5.113	0.972631067486736	1	C18	Nucleosides, nucleotides, and analogues	核苷、核苷酸和类似物	5'-deoxyribonucleosides	5'-脱氧核糖核苷	5'-deoxy-5'-thionucleosides	5'-脱氧-5'-硫核苷	2457-80-9	HMDB0001173	C00170	map00270;map00908;map01060;map01100	-	439176	CSC[C@H]1O[C@H]([C@H](O)[C@@H]1O)N1C=NC2=C1N=CN=C2N	WUUGFSXJNOTRMR-IOSLPCCCSA-N	8539136.764595672	23424400.6304808	24861209.60810635	40718779.86670937	51451008.18818851	32890924.594457395	36686498.871647306	29658177.40666379	52480172.281533666	22822930.062011536	41831895.349943504	17742020.04481022	18736886.365066	34140053.082738064	42126840.49375431	21355801.66942647	44002137.47018647	22895360.634020492	21506794.927125398	15353748.506884122	1.1567501825714	0.21007732660567904	0.590448958677015
Com_1276_pos	6-O-Methyl Guanosine	6-O-甲基鸟苷	P	C11H15N5O5	297.107	298.114752039957	0.444418390664544	[M+H]+	4.761	0.995542571243525	1	C18	Nucleosides, nucleotides, and analogues	核苷、核苷酸和类似物	Purine nucleosides	嘌呤核苷	-	-	7803-88-5	-	-	-	-	96312	COC1=NC(=NC2=C1N=CN2C3C(C(C(O3)CO)O)O)N	IXOXBSCIXZEQEQ-UHTZMRCNSA-N	394444797.54848015	118838943.56811334	236118437.15500733	273585483.38281983	166219089.21063176	252316173.8986038	250697231.43655026	450221283.5591274	171896357.20371437	295032524.76693946	317541926.25630254	288166733.7342093	222273856.00706518	379674493.5969427	247665791.1248925	330474569.88318217	419107807.52680594	332396417.95981956	270385733.97429	383401508.00015795	0.817705320705937	-0.290347	0.0976756085514314
Com_127_pos	4-Hydroxyproline	4-羟脯氨酸	P	C5H9NO3	131.058	132.065755767497	1.64634819601177	[M+H]+	2.62	0.835439381093973	1	C18	Organic acids and derivatives	有机酸及其衍生物	Carboxylic acids and derivatives	羧酸及其衍生物	Amino acids, peptides, and analogues	氨基酸、肽和类似物	51-35-4	HMDB0000725	C01157	map00330;map01100	-	5810	O[C@H]1CN[C@@H](C1)C(O)=O	PMMYEEVYMWASQN-DMTCNVIQSA-N	381675923.3873853	158865488.25538647	414818207.191108	349971172.0531569	376994955.49858797	442776834.78659165	307127995.5354997	388399631.5494481	549444801.5160878	279769988.82283247	251129208.85735458	302342124.76487315	297369062.6717003	210267114.38855174	262026383.3865735	193400578.6155098	270692455.58104175	289595504.3511446	268206091.7235537	237166793.95612434	1.41346588801192	0.49923706619711916	0.0189453960576402
Com_128_pos	Creatine	肌酸	P	C4H9N3O2	131.069	132.076680215214	0.761312137777946	[M+H]+	1.396	0.999992016540041	1	C18	Organic acids and derivatives	有机酸及其衍生物	Carboxylic acids and derivatives	羧酸及其衍生物	Amino acids, peptides, and analogues	氨基酸、肽和类似物	57-00-1	HMDB0000064	C00300	map00260;map00330;map01100	-	586	CN(CC(O)=O)C(N)=N	CVSVTCORWBXHQV-UHFFFAOYSA-N	21199420618.310825	65567692806.315384	41551960319.773834	42964373455.11236	40234307647.68441	58784980075.57369	59320754896.9866	49544168031.08671	77167735058.42436	70332912735.9698	78456778727.45093	21497384152.865738	47326913440.40566	117121178687.46815	81840765948.88838	60733166359.32519	97052805703.84587	129105807980.86336	63992557106.84044	179518115164.1317	0.600776849596274	-0.735099	0.0736962377686259
Com_129_pos	3-Methylindole	3-甲基吲哚	P	C9H9N	131.073	132.080867323259	0.51362982603776	[M+H]+	5.139	0.831220974724918	1	C18	Organoheterocyclic compounds	有机杂环化合物	Indoles and derivatives	吲哚及其衍生物	Indoles	吲哚	83-34-1	HMDB0000466	C08313	-	-	6736	CC1=CNC2=C1C=CC=C2	ZFRKQXVRDFCRJG-UHFFFAOYSA-N	857891877.2968941	872562891.3363667	825926006.385177	981146697.9729468	855296011.0178199	816850717.6717683	1124240350.4208443	949112525.5893346	960203127.7790493	850816626.803555	809906091.8678132	990469220.2478646	928462159.3663033	857253906.4649464	761675695.3340443	742944406.1554823	805738428.9297862	795188379.9509525	850417283.3189521	727869757.4310789	1.09965283487021	0.13704813060121931	0.0452915910496436
Com_12_pos	Choline	胆碱	P	C5H14NO	104.108	104.107377121446	3.52636750425712	[M+H]+	2.618	0.999673884188409	1	C18	Organic nitrogen compounds	有机氮化合物	Organonitrogen compounds	有机氮化合物	Quaternary ammonium salts	季铵盐	62-49-7	HMDB0000097	C00114	map00260;map00564;map01100;map02010;map04725;map04976;map05231	-	305	C[N+](C)(C)CCO	OEYIOHPDSNJKLS-UHFFFAOYSA-N	491410355.9533805	826701248.8691897	540130336.9474667	656676238.5808072	515697524.83773786	792505919.5111645	880562568.8370792	737700953.9103619	884836661.7117333	722070692.3448989	1232400498.5583882	472467222.6390003	390278264.4337115	2054660609.3783462	1137130361.775908	724245847.9737108	929824244.7307713	2289285709.9817853	453327185.39431983	1549416747.3054209	0.627461005839675	-0.672402	0.164277354314827
Com_1309_pos	9-cis-Retinoic acid	9-顺式视黄酸	P	C20H28O2	300.209	301.215752374154	1.59097814303597	[M+H]+	7.725	0.871017963203766	2	C18	Lipids and lipid-like molecules	脂质和类脂分子	Prenol lipids	异戊烯醇脂	Retinoids	类视黄醇	5300-03-08	HMDB0002369	C15493	map00830;map03320;map04672;map04920;map05200;map05222;map05223;map05226	LMPR01090022	449171	C\C(\C=C\C1=C(C)CCCC1(C)C)=C\C=C\C(\C)=C\C(O)=O	SHGAZHPCJJPHSC-ZVCIMWCZSA-N	120767094.90539154	95057110.3894605	73470055.54726177	84686178.91670316	49309305.184709474	87889359.61194535	101725101.52688378	61814068.59327876	154033268.69162664	71447974.81436267	96189988.36404377	150146028.56978214	29462013.680332802	116413657.58761239	149140981.85369706	54715396.95313782	85556917.89825362	284469864.5958935	80167427.9383718	153599626.6595633	0.750252604158088	-0.414552	0.45293120158493
Com_1312_pos	Linoleic acid amide	亚油酰胺	P	C18H33NO	279.256	302.245046989823	1.29991801081647	[M+Na]+	9.128	0.999999824882232	1	C18	Lipids and lipid-like molecules	脂质和类脂分子	Fatty Acyls	脂肪酰类	Fatty amides	脂肪酰胺	3999-01-07	HMDB0062656	-	-	LMFA08010008	6435901	[H]\C(CCCCC)=C(/[H])C\C([H])=C(\[H])CCCCCCCC(O)=N	SFIHQZFZMWZOJV-HZJYTTRNSA-N	49071158270.19165	9809968157.201557	64381512447.85667	60958993600.35359	48582589423.6651	41289381483.704346	48971300866.37748	42709632113.921196	53893578955.823135	46698712329.10631	57528497088.4387	32870349877.059814	50826459783.18915	69668904742.36012	63412275626.64517	36744450612.40352	89354260078.45074	141948230232.8808	67179062258.77143	135986443979.14326	0.625560004185562	-0.67678	0.0642199442156359
Com_1315_pos	Morin	桑色素	P	C15H10O7	302.043	303.049401048911	1.81746216635812	[M+H]+	5.428	0.969477169135347	1	C18	Phenylpropanoids and polyketides	苯丙素类和聚酮类	Flavonoids	黄酮类化合物	Flavones	黄酮类	480-16-0	HMDB0030796	C10105	-	LMPK12112517	5281670	OC1=CC(O)=C(C=C1)C1=C(O)C(=O)C2=C(O)C=C(O)C=C2O1	YXOLAZRVSSWPPT-UHFFFAOYSA-N	40055861.96082143	14994610.994632497	3937979.677315315	4078382.5516923415	2234089.863319017	13191042.972546674	5445826.770114988	1716891.8781400486	5156378.332100253	7916954.113165926	6529965.343085305	4630304.535917705	5691198.162682492	1369758.0398093285	1829230.9902278213	454878.35713794996	734098.3180525514	979303.1912914561	341876.07196167274	881029.0339585552	4.21165116880507	2.074385949688497	0.00390800237025087
Com_1320_pos	N-Benzoyl-(2R,3S)-3-phenylisoserine	N-苯甲酰基-(2R,3S)-3-苯基异丝氨酸	P	C16H15NO4	285.1	303.133927598086	0.0617259881223658	[M+NH4]+	5.557	-	3	C18	Benzenoids	苯类化合物	Benzene and substituted derivatives	苯及其取代衍生物	Benzoic acids and derivatives	苯甲酸及其衍生物	132201-33-3	-	-	-	-	-	C1=CC=C(C=C1)C(C(C(=O)O)O)NC(=O)C2=CC=CC=C2	HYJVYOWKYPNSTK-UONOGXRCSA-N	3571082.398364159	1189495.8957675982	5467711.693720331	1800594.8652530578	360125.794337669	4054956.868693508	4931657.83178279	4082358.0658986974	168159.36889244136	234324.57067816015	767686.2926341892	1946737.3789132347	4746707.807021298	597247.8869186701	1548306.1107045936	4587666.865168115	1661199.3817901448	316364.4147873483	6126281.540606777	61870.437354533555	1.15654689508752	0.20982376484013168	0.738546009419734
Com_1321_pos	H-Arg-Lys-OH	H-苯丙氨酸-赖氨酸-羟基	P	C12H26N6O3	302.207	303.21379330686	0.485406740175646	[M+H]+	1.141	0.960165650448613	1	C18	Organic acids and derivatives	有机酸及其衍生物	Carboxylic acids and derivatives	羧酸及其衍生物	Amino acids, peptides, and analogues	氨基酸、肽和类似物	-	HMDB0028714	-	-	-	6427006	NCCCC[C@H](NC(=O)[C@@H](N)CCCNC(N)=N)C(O)=O	JQFZHHSQMKZLRU-IUCAKERBSA-N	55372782.865186766	16692463.79973141	41573326.673530355	18203478.54250392	172102952.435627	59838219.066812165	32625827.159356732	64740223.4716102	4418849.865740096	25989774.663630307	13082543.266712615	201885561.2058954	21858401.351738386	3822393.616794917	15665586.864129333	170170817.63145378	5138280.129479896	1621576.514728754	31178717.531689685	1205216.9384325016	1.05568553118407	0.07818014703889052	0.171115492854223
Com_1323_pos	cis-5,8,11,14,17-Eicosapentaenoic acid	二十碳五烯酸(顺-5,8,11,14,17)/EPA	P	C20H30O2	302.225	303.231464093284	1.37615119193924	[M+H]+	7.835	0.930434140324385	1	C18	Lipids and lipid-like molecules	脂质和类脂分子	Fatty Acyls	脂肪酰类	Fatty acids and conjugates	脂肪酸和结合物	10417-94-4	HMDB0001999	C06428	map01040	LMFA01030759	446284	CC\C=C/C\C=C/C\C=C/C\C=C/C\C=C/CCCC(O)=O	JAZBEHYOTPTENJ-JLNKQSITSA-N	397364803.9435286	150485926.47070903	112876621.29551864	177199010.14693493	186921244.52271184	194709944.36484268	136375071.57082808	67671193.73109008	390271604.1388573	181829226.54462168	216210915.36618954	118396862.72363117	66428147.21883541	410069022.22197425	351897793.8592949	146148765.1313401	206660996.12706676	410148505.83488804	357619404.1554346	223455217.5654333	0.796041596970515	-0.329084	0.407299371439848
Com_1329_pos	Pregnanediol	孕甾二醇	P	C21H36O2	320.272	303.268352331611	0.381962177562084	[M+H-H2O]+	9.124	0.703004571283684	1	C18	Lipids and lipid-like molecules	脂质和类脂分子	Steroids and steroid derivatives	类固醇和类固醇衍生物	Pregnane steroids	妊娠类固醇	80-92-2	HMDB0004025	C05484	map00140;map01100	LMST02030264	219833	[H][C@@]1(CC[C@@]2([H])[C@]3([H])CC[C@]4([H])C[C@H](O)CC[C@]4(C)[C@@]3([H])CC[C@]12C)[C@H](C)O	YWYQTGBBEZQBGO-BERLURQNSA-N	51193341.155054204	4240900.1568895215	68747959.69088735	52731451.2751995	37961010.890716195	28982443.45293676	52276787.52912906	50707364.703006476	52588321.81081639	46335347.44174664	50259228.00464881	32906420.942051277	61133268.22175876	61626749.55003373	79679873.6313016	10756771.253162257	77386037.8927879	34822996.06918081	68828321.3447187	33852654.90178879	0.871907880099165	-0.197752	0.579837723155249
Com_1332_pos	Oleamide	油酸酰胺	P	C18H35NO	281.272	304.260696452082	1.29251435949072	[M+Na]+	9.65	1	1	C18	Lipids and lipid-like molecules	脂质和类脂分子	Fatty Acyls	脂肪酰类	Fatty amides	脂肪酰胺	301-02-0	HMDB0002117	C19670	-	LMFA08010004	5283387	CCCCCCCC\C=C/CCCCCCCC(N)=O	FATBGEAMYMYZAF-KTKRTIGZSA-N	153986572666.9947	60274850611.65512	213132367494.0573	176902229861.67642	154121224542.42773	129968607496.07127	142021734029.13403	130507130309.06744	176896299509.56635	143998727745.47607	217060804426.22092	117826913263.84232	152774920524.76917	202737036426.12704	204286970546.7611	114925938751.53833	237032591576.1478	336255361408.2436	177119931881.3636	336463288370.0658	0.706807166616354	-0.500611	0.0536031004973742
Com_1345_pos	1-Methylinosine	1-甲基肌苷	P	C11H14N4O5	282.096	305.085859923165	0.850500566428441	[M+Na]+	4.775	0.95414942598379	1	C18	Nucleosides, nucleotides, and analogues	核苷、核苷酸和类似物	Purine nucleosides	嘌呤核苷	-	-	2140-73-0	HMDB0002721	-	-	-	65095	CN1C=NC2=C(N=CN2[C@@H]2O[C@H](CO)[C@@H](O)[C@H]2O)C1=O	WJNGQIYEQLPJMN-IOSLPCCCSA-N	3428507.002867129	10790870.20053328	6766942.103396711	9254380.095586732	2732838.0325897206	3430686.605199563	13253592.743191574	10206496.35137371	15403717.659615008	6246464.841178072	16161057.236645408	5285952.299159487	10025828.84560933	72663681.36143172	15986566.911878416	4444942.205076636	34255774.47219188	149842033.87429485	8218148.065488934	233084122.74821338	0.148216768294078	-2.75422	0.0275123356074378
Com_1366_pos	cis-11,14,17-Eicosatrienoic acid	二十碳三烯酸(顺-11,14,17)	P	C20H34O2	306.256	307.262828425763	1.14797546730741	[M+H]+	10.1	0.94930099353678	1	C18	Lipids and lipid-like molecules	脂质和类脂分子	Fatty Acyls	脂肪酰类	Fatty acids and conjugates	脂肪酸和结合物	2091-27-2	HMDB0244373	C16522	map01040	LMFA01030090	3210	CCC=CCC=CCC=CCCCCCCCCCC(O)=O	AHANXAKGNAKFSK-UHFFFAOYSA-N	23211945.926599156	35889371.210124515	17855643.396708105	17956018.10707569	28905977.9967054	16473856.070786994	12759968.627109887	7898688.542480914	21573968.317615904	23860200.577723682	72926281.49101119	14572665.34105781	13382150.51469416	48100030.440989085	42320234.87516868	27499986.609339446	57360375.3321288	74273144.58442809	49381478.54684963	72842470.69610213	0.436648234888953	-1.19546	0.00706648977640336
Com_1368_pos	Glutathione	谷胱甘肽	P	C10H17N3O6S	307.084	308.090890793471	0.713832907826463	[M+H]+	1.829	0.99904976081467	1	C18	Organic acids and derivatives	有机酸及其衍生物	Carboxylic acids and derivatives	羧酸及其衍生物	Amino acids, peptides, and analogues	氨基酸、肽和类似物	70-18-8	HMDB0000125	C00051	map00270;map00480;map01100;map02010;map04216;map04918;map04976	-	124886	N[C@@H](CCC(=O)N[C@@H](CS)C(=O)NCC(O)=O)C(O)=O	RWSXRVCMGQZWBV-WDSKDSINSA-N	75047438.55103171	692234802.0068283	3811129827.2094245	2204216473.911801	6466029151.946182	5661256429.926247	1892907602.5954428	2773942655.2444997	365005212.46615535	922687338.4526087	5232884273.0500965	159148240.50748026	1821347995.3033385	1814546384.9101696	3040521805.830768	2708223072.608717	3631477461.768646	846746855.1657645	705203637.0781108	864817981.1634156	1.1939762395071	0.2557741268151499	0.940994754374887
Com_1377_pos	Orcinol glucoside	苔黑酚葡萄糖苷	P	C13H18O7	286.105	309.094601700733	0.530227016104793	[M+Na]+	1.83	-	3	C18	Organic oxygen compounds	有机氧化合物	Organooxygen compounds	有机氧化合物	Carbohydrates and carbohydrate conjugates	碳水化合物和碳水化合物结合物	21082-33-7	-	-	-	-	70700401	CC1=CC(=CC(=C1)OC2C(C(C(C(O2)CO)O)O)O)O	YTXIGTCAQNODGD-HENWMNBSSA-N	1792220.155588297	70484130.1096874	392654645.98061675	223952542.37049338	666036743.0493342	558124128.2361003	192365843.97721002	280968883.0453279	36633835.74246523	101875389.9985368	545946594.5093321	7830425.657716941	186813972.15073222	193819571.97539204	317060162.13521904	266985039.46563613	380435818.981901	82521648.2733553	70440265.875834	81940991.18700844	1.18328563235457	0.24279836669678795	0.878442475923791
Com_137_pos	2-Carboxybenzaldehyde	邻羧基苯甲醛	P	C8H6O3	150.032	133.028654779741	1.69817272615625	[M+H-H2O]+	1.07	0.90924778102878	2	C18	Benzenoids	苯类化合物	Benzene and substituted derivatives	苯及其取代衍生物	Benzoic acids and derivatives	苯甲酸及其衍生物	119-67-5	-	C03057	map00624;map01120	-	-	C1=CC=C(C(=C1)C=O)C(=O)O	DYNFCHNNOHNJFG-UHFFFAOYSA-N	9348114.979524987	2082541.5787238346	7240514.718027806	8609921.087241152	5146290.61411684	6517644.450328633	4367546.570446617	4522005.024248821	5419413.153126425	2744401.19177749	6181866.747231984	4821450.050542214	4728309.94767231	6152495.406448985	5857218.822416446	4694254.304752472	4273442.567134688	7734727.050744894	3444963.861428767	8523386.98094625	0.992666072414865	-0.0106196	0.710606510619429
Com_1380_pos	Fructosyl-lysine	果糖基赖氨酸	P	C12H24N2O7	308.158	309.165383196339	0.865800524374161	[M+H]+	1.16	0.937150331421024	1	C18	Organic oxygen compounds	有机氧化合物	Organooxygen compounds	有机氧化合物	Carbohydrates and carbohydrate conjugates	碳水化合物和碳水化合物结合物	21291-40-7	HMDB0034879	C16488	map02060	-	131751634	NC(CCCCNCC1(O)OC(CO)C(O)C1O)C(O)=O	ZAWLGBRDVQURAK-UHFFFAOYSA-N	27485184.0323593	29255033.281885482	42060622.79124595	52634668.53436901	37632314.873802416	47890256.66883581	45821014.77544206	33353138.673280593	24684553.51235735	18709326.61383806	22103317.845491525	38372391.346315324	56750610.53162882	15284756.302109161	13555601.98620537	19376697.21410269	7152912.085839953	8685852.380178714	8067497.303886533	6568588.602691127	1.83508253333355	0.8758449501275444	0.00687168032008311
Com_1384_pos	Rutaecarpine	吴茱萸次碱	P	C18H13N3O	287.106	310.095831665026	2.68773694147628	[M+Na]+	1.83	-	3	C18	Organoheterocyclic compounds	有机杂环化合物	Indoles and derivatives	吲哚及其衍生物	Pyridoindoles	吡啶并吲哚	84-26-4	HMDB0042010	C09238	-	-	65752	C1CN2C(=NC3=CC=CC=C3C2=O)C4=C1C5=CC=CC=C5N4	ACVGWSKVRYFWRP-UHFFFAOYSA-N	1635706.617009477	6379325.673555651	43221691.327940345	21002553.85992197	71039352.85272771	68262405.69583197	20767529.941975534	42975783.966502264	905232.7702427891	6817177.97677691	61627762.04470293	1791282.3445464491	26391658.09232557	19800841.289756596	30688591.2442392	28304000.914514262	51758753.81028991	8641024.009025488	5887907.323480326	7636980.227428004	1.16689959775975	0.22268043418536435	0.820139583847898
Com_1387_pos	Sinapine	芥子碱	P	C16H24NO5+	310.165	310.164997708957	0.250540339060561	[M+H]+	5.091	0.999925933983013	1	C18	Phenylpropanoids and polyketides	苯丙素类和聚酮类	Cinnamic acids and derivatives	肉桂酸及其衍生物	Hydroxycinnamic acids and derivatives	羟基肉桂酸及其衍生物	18696-26-9	HMDB0029379	C00933	map00940	-	89287	COC1=CC(\C=C\C(=O)OCC[N+](C)(C)C)=CC(OC)=C1O	HUJXHFRXWWGYQH-UHFFFAOYSA-O	7891764473.812482	1356389040.8419642	5243360033.274039	14931408.953738438	559694816.1748533	82950833.08790556	2113466864.2555373	19399896425.925938	824356873.8772421	1016001248.7228963	2144063650.9596622	9020622801.236988	15348392568.45087	2517478605.8913536	1693452906.1444328	1614168456.3077328	1795211639.6927629	84325558.97082941	38565987.528965525	426943384.4361199	1.11012777495972	0.15072573936061423	0.883148312857575
Com_1389_pos	gamma-Glutamyltyrosine	Gamma-谷氨酰-酪氨酸	P	C14H18N2O6	310.116	311.123502698177	0.926431944955308	[M+H]+	4.906	0.999822782654708	1	C18	Organic acids and derivatives	有机酸及其衍生物	Carboxylic acids and derivatives	羧酸及其衍生物	Amino acids, peptides, and analogues	氨基酸、肽和类似物	7432-23-7	HMDB0011741	-	-	-	94340	C1=CC(=CC=C1CC(C(=O)O)NC(=O)CCC(C(=O)O)N)O	VVLXCWVSSLFQDS-QWRGUYRKSA-N	584409366.3367007	619348799.1078528	400377896.88645416	358526279.18245053	332363802.93971384	137524808.08335748	560959603.1165893	300299794.7602716	1129310159.4126487	723571628.2019256	633606157.2897419	308532130.09729815	307190536.5442605	1390906788.4518054	814000049.7910912	277269558.28294677	742324303.4471017	1504265152.87744	536846935.8574088	1072681456.6071107	0.678300976611278	-0.560003	0.195511908001018
Com_138_pos	3-Ethoxy-3-oxopropanoic acid	丙二酸单乙酯	P	C5H8O4	132.042	133.048854502357	5.34296855435078	[M+H]+	11.589	0.909608099690351	2	C18	Organic acids and derivatives	有机酸及其衍生物	Carboxylic acids and derivatives	羧酸及其衍生物	Dicarboxylic acids and derivatives	二元酸及其衍生物	1071-46-1	HMDB0000576	-	-	-	70615	CCOC(=O)CC(O)=O	HGINADPHJQTSKN-UHFFFAOYSA-N	5941977.526672442	6612653.761688839	7921945.262576499	5748287.677535479	11229615.64750474	9177917.966957388	11251705.907720637	9062049.587626873	11968709.296612337	7745351.01020576	9207410.689646939	8098232.153117433	10072217.496016474	7449181.433440293	8259149.58282535	7653966.35317403	8473541.018933898	13839371.447264211	5665813.414559243	11956347.493296076	0.955720902067181	-0.0653387	0.68574006582992
Com_1394_pos	17a-Ethynyl-1,3,5(10)-estratriene-3,17b-diol 3-methyl ether	美雌醇	P	C21H26O2	310.193	311.200962244486	1.2322784232807	[M+H]+	6.904	0.658711724983515	1	C18	Lipids and lipid-like molecules	脂质和类脂分子	Steroids and steroid derivatives	类固醇和类固醇衍生物	Estrane steroids	雌激素类固醇	72-33-3	HMDB0015446	C07618	-	-	6291	CC12CCC3C(C1CCC2(C#C)O)CCC4=C3C=CC(=C4)OC	IMSSROKUHAOUJS-MJCUULBUSA-N	269253361.8077421	175522092.60152462	505138234.973064	955804500.3780893	450139523.174837	308945484.72831464	380306532.74030757	220314972.65202522	1361136083.8589275	975748541.6982307	539808961.8631399	288739543.90891194	157547223.1142712	1117024121.6179452	324186753.04987085	159119113.34625587	1476830730.33643	2440876778.576349	1148250068.439286	2337966686.154048	0.560772079016305	-0.834514	0.369229123883385
Com_139_pos	L-Asparagine	L-天冬酰胺	P	C4H8N2O3	132.053	133.060706378431	0.633240128603273	[M+H]+	1.318	0.930592696833618	1	C18	Organic acids and derivatives	有机酸及其衍生物	Carboxylic acids and derivatives	羧酸及其衍生物	Amino acids, peptides, and analogues	氨基酸、肽和类似物	70-47-3	HMDB0000168	C00152	map00250;map00460;map00970;map01060;map01100;map01110;map01230;map04974;map04978;map05230	-	6267	N[C@@H](CC(N)=O)C(O)=O	DCXYFEDJOCDNAF-REOHCLBHSA-N	1443285457.6160376	863954658.1706761	3133448116.1972	1767601899.8347468	2880886640.7575574	1453503428.4628305	1488356226.5417156	1295198675.2131453	1140735707.0743248	1127974973.179698	1158212291.1975694	2701034492.8917003	1845592152.6321461	986062448.6226747	763201930.3888843	1124216733.406048	1009293449.4161495	877248109.0844734	1268086423.190576	831479423.2544239	1.32078806166794	0.40139898519853107	0.137259245177614
Com_1401_pos	Sinomenine	青藤碱	P	C19H23NO4	329.163	312.159505970123	0.29155830873795	[M+H-H2O]+	6.707	-	3	C18	Alkaloids and derivatives	生物碱及其衍生物	Morphinans	吗啡喃类	-	-	115-53-7	HMDB0258305	C09643	-	-	416119	COC1=CC2C3CC4=CC=C(OC)C(O)=C4C2(CCN3C)CC1=O	INYYVPJSBIVGPH-UHFFFAOYSA-N	1245421.1164991737	18722851.090963658	1875525.335482095	5202900.742142592	2877172.106048899	14131259.06477588	46112730.2284507	69579036.90955672	2091926.2947491142	7410609.144959808	348312.3019964583	1227732.3921181066	2071521.199074509	9519181.420105295	11066861.239148997	481299.2640598347	4740265.556013893	3516635.6801287686	13962166.359097457	4300575.373400594	3.30342375291606	1.7239620459231928	0.139020217287244
Com_1406_pos	phenylalanylphenylalanine	L-苯丙氨酸-L-苯丙氨酸	P	C18H20N2O3	312.147	313.154813048799	0.394200954134965	[M+H]+	5.4	0.999996803563977	1	C18	Organic acids and derivatives	有机酸及其衍生物	Carboxylic acids and derivatives	羧酸及其衍生物	Amino acids, peptides, and analogues	氨基酸、肽和类似物	2577-40-4	HMDB0013302	-	-	-	6993090	C1=CC=C(C=C1)CC(C(=O)NC(CC2=CC=CC=C2)C(=O)O)N	GKZIWHRNKRBEOH-HOTGVXAUSA-N	73393316.66325507	45747485.966123976	104961790.26334542	66406567.35147592	70781162.26645644	117502934.27828152	52431942.002339095	114224909.86550339	25330389.855460208	40942658.32110477	35813572.33536799	98992286.7891492	65071666.02612004	20938688.100130107	27353718.79799663	90217064.35556455	18073865.863458626	4695550.059762182	37267328.30916723	3564934.529713472	1.77050549132679	0.8241613183391889	0.0370794829013313
Com_1424_pos	N-trans-Feruloyltyramine	N-反式阿魏酰酪胺	P	C18H19NO4	313.131	314.13893156591	0.707581235655066	[M+H]+	5.58	0.991912128733482	1	C18	Benzenoids	苯类化合物	Phenols	酚类	Methoxyphenols	甲氧基酚类	66648-43-9	HMDB0029365	C02717	-	-	5280537	COC1=CC(\C=C\C(=O)NCCC2=CC=C(O)C=C2)=CC=C1O	NPNNKDMSXVRADT-WEVVVXLNSA-N	767730.8889424893	375689.9469178521	83125.06220984377	2004332.8678857652	1280359.5225510078	106399.90755192561	796389.0578194949	94690.06445690677	3903101.9150310736	901709.1035694007	2285091.208837846	582027.4546984738	14719388.517357398	3106148.8239427092	50873.37758238811	392205.20735748234	701871.0289694022	1342022.9800277324	861115.5314853049	1482271.4531107014	0.404087373737136	-1.30726	0.300150579358396
Com_142_pos	2-Methoxy-4-vinylphenol	2-甲氧基-4-乙烯基苯酚	P	C9H10O2	150.068	133.064942839795	1.08510613979843	[M+H-H2O]+	0.696	0.946696654355643	2	C18	Benzenoids	苯类化合物	Phenols	酚类	Methoxyphenols	甲氧基酚类	7786-61-0	HMDB0013744	C17883	-	-	332	COC1=CC(C=C)=CC=C1O	YOMSJEATGXXYPX-UHFFFAOYSA-N	11021265.750158448	8083287.48672723	13072516.863894891	10095880.05433192	10153604.210159166	12216934.348957982	11050708.732222866	6073297.969454136	13906916.992290238	8896632.949275924	10563435.902036926	8504788.530112697	10859324.434569443	12004890.032405019	11347446.452414667	7110731.442573047	12357654.366564948	14662106.624680614	9335234.11521129	16313912.479244713	0.924920265949251	-0.112599	0.494707867518976
Com_1430_pos	Progesterone	黄体酮	P	C21H30O2	314.225	315.231821740805	0.185406230748964	[M+H]+	5.631	0.925157422612339	1	C18	Lipids and lipid-like molecules	脂质和类脂分子	Steroids and steroid derivatives	类固醇和类固醇衍生物	Pregnane steroids	妊娠类固醇	57-83-0	HMDB0001830	C00410	map00140;map01100;map04114;map04913;map04914;map04917;map04925;map04927;map04934;map05200;map05215;map05224;map07225;map07226	LMST02030159	5994	[H][C@@]12CC[C@H](C(C)=O)[C@@]1(C)CC[C@@]1([H])[C@@]2([H])CCC2=CC(=O)CC[C@]12C	RJKFOVLPORLFTN-LEKSSAKUSA-N	26323740.50285132	1965538.0162981732	3838124.3359949044	27184815.559372712	84712917.07295626	23627177.573439326	5278664.5227378225	6169297.966868808	122095169.46860495	18101428.68120907	32946906.264918532	18441909.045162518	172883465.49890402	11186000.000463316	11565478.737401579	3635881.2453289353	5330030.766461649	8408370.142869439	18961853.42317329	850228.1127991948	1.12345355634476	0.16794048462814315	0.621687011755752
Com_1431_pos	21-Hydroxypregnenolone	21-羟基孕烯醇酮	P	C21H32O3	332.235	315.231758583144	0.245057930803605	[M+H-H2O]+	7.736	0.782648334657237	1	C18	Lipids and lipid-like molecules	脂质和类脂分子	Steroids and steroid derivatives	类固醇和类固醇衍生物	Hydroxysteroids	羟基类固醇	1164-98-3	HMDB0004026	C05485	map00140	LMST02030167	247020	[H][C@@]12CC[C@H](C(=O)CO)[C@@]1(C)CC[C@@]1([H])[C@@]2([H])CC=C2C[C@@H](O)CC[C@]12C	MOIQRAOBRXUWGN-WPWXJNKXSA-N	14744564.021218123	19155463.124917112	9211519.107145736	16000732.459515424	6398278.752333937	17057552.569605235	20637858.93617351	11434952.896019192	16998268.97803577	13163204.57071158	10549781.544270633	29043452.306812175	5403524.152364017	6819476.662351692	8760802.143671617	7862632.83181978	16018952.214519832	32374715.092856996	6104890.451581049	21928711.419578135	0.999554464222989	-0.000642915	0.540875414020751
Com_1434_pos	Oxfendazole	奥芬达唑	P	C15H13N3O3S	315.068	316.074299019369	2.41529197088989	[M+H]+	5.624	-	3	C18	Organoheterocyclic compounds	有机杂环化合物	Benzimidazoles	苯并咪唑类	-	-	53716-50-0	HMDB0031812	D05291	-	-	40854	COC(=O)NC1=NC2=CC(=CC=C2N1)S(=O)C1=CC=CC=C1	BEZZFPOZAYTVHN-UHFFFAOYSA-N	3187587.316501357	5881738.698641536	6570043.665943205	4370780.013851118	4611546.131702906	3539130.23455322	4666729.055710229	2414467.792425324	5820289.6706221085	5843799.95441484	8257673.123860404	5303118.101042534	148909.1178134004	12762533.456972118	4847373.937283752	2394401.1192222196	8408315.722656164	25835811.734381236	8083476.910562901	29623088.988449898	0.443914680610629	-1.17165	0.588644278939748
Com_1437_pos	Decanoylcarnitine	癸酰基肉碱	P	C17H33NO4	315.241	316.248002610489	0.816484986705057	[M+H]+	5.986	0.923428908675846	1	C18	Lipids and lipid-like molecules	脂质和类脂分子	Fatty Acyls	脂肪酰类	Fatty acid esters	脂肪酸酯	3992-45-8	HMDB0000651	C03299	-	LMFA07070059	11953821	CCCCCCCCCC(=O)O[C@H](CC([O-])=O)C[N+](C)(C)C	LZOSYCMHQXPBFU-OAHLLOKOSA-N	6511784.152996686	8668743.133205093	9173421.30306745	8130738.4188243905	12596659.020323256	13758086.615544105	9254108.633952795	29259647.748318	11434937.923188971	8643521.730786005	10041660.259968836	23629133.206318315	7728146.339277855	10565016.576527597	10571289.619922135	40329142.35184322	13070396.924190419	5880662.467726401	18736847.646707766	3469653.105580967	0.815373280981445	-0.294467	0.775777790903524
Com_1451_pos	Prostaglandin J2	前列腺素 J2	P	C20H30O4	334.214	317.210638292281	1.41139252207432	[M+H-H2O]+	6.535	0.978959478400596	1	C18	Lipids and lipid-like molecules	脂质和类脂分子	Fatty Acyls	脂肪酰类	Eicosanoids	类二十烷酸	60203-57-8	HMDB0002710	C05957	map00590;map01100;map04726	LMFA03010019	5280884	CCCCCC(C=CC1C(C=CC1=O)CC=CCCCC(=O)O)O	UQOQENZZLBSFKO-POPPZSFYSA-N	23675036.80609033	17274415.44633663	12871239.644411003	34455060.49975312	10019165.636673836	37102028.78227776	26463697.206717674	17183297.60920255	42384719.51301522	33739906.27012519	15739147.721687976	12727648.130031554	35811719.12754429	77902147.11444367	15560586.754037453	4373712.263285993	33102395.34080517	108196581.98144372	21827543.809773065	143953988.45534307	0.543842776305546	-0.878738	0.552879450140495
Com_1456_pos	N(6),O(2)-Dimethyladenosine	N6,2'-O-二甲基腺苷	P	C12H17N5O4	295.128	318.117251135987	0.0300344637225926	[M+Na]+	5.028	0.503659970128538	1	C18	Nucleosides, nucleotides, and analogues	核苷、核苷酸和类似物	Purine nucleosides	嘌呤核苷	-	-	57817-83-1	HMDB0255287	-	-	-	6453528	CNC1=C2C(=NC=N1)N(C=N2)C3C(C(C(O3)CO)O)OC	GRYSXUXXBDSYRT-WOUKDFQISA-N	7508523.167708998	2646740.6204788107	7720665.300163097	6458582.644539736	11727723.424951868	7022016.847426944	5356294.8883984815	9613484.25749015	1852436.8481234405	5599054.554944135	3968196.2890568487	8772514.261799658	8254522.048837167	1304061.0354821093	2666179.2094247206	9077844.06465169	2110262.4136120947	889918.1660796948	4678545.952296348	654100.620656664	1.54581130502446	0.6283642222898643	0.0761191665168153
Com_1458_pos	Rosin	络缌	P	C15H20O6	296.126	319.114801074837	1.31337733310231	[M+Na]+	6.194	-	3	C18	Lipids and lipid-like molecules	脂质和类脂分子	Fatty Acyls	脂肪酰类	Fatty acyl glycosides	脂肪酰糖苷	85026-55-7	HMDB0257310	-	-	-	-	C1=CC=C(C=C1)C=CCOC2C(C(C(C(O2)CO)O)O)O	KHPCPRHQVVSZAH-GUNCLKARSA-N	1276191.8368559084	2975187.9986779667	3415648.446980194	6160480.804441157	1754366.8660639597	5083915.331340613	2558688.7822453827	2067933.6378454203	1967721.056615039	2883878.3269311986	883339.8378577323	2012319.411931994	4998569.000814521	714861.0253364758	5282094.188446993	3985371.483970135	2727062.9616632406	2735239.1071214043	5225588.615115654	2748578.454060123	0.962666940277026	-0.0548913	0.883896459538576
Com_1461_pos	Steviol	甜菊醇	P	C20H30O3	318.219	319.226299644184	1.57236063795492	[M+H]+	6.284	0.710481873300927	1	C18	Lipids and lipid-like molecules	脂质和类脂分子	Prenol lipids	异戊烯醇脂	Diterpenoids	二萜类	471-80-7	HMDB0036706	C20212	-	LMPR01040120	313280	CC12CCCC(C)(C1CCC13CC(=C)C(O)(C1)CCC23)C(O)=O	QFVOYBUQQBFCRH-UHFFFAOYSA-N	27533664.33328624	29285579.934697416	27024535.0207597	42453179.259024106	31198486.5261362	43328164.51687599	40489893.98201523	44710655.830707684	55958395.07453561	24404941.101548474	26372679.94210421	38620236.70872919	64190839.76079514	42857008.44589161	34182836.58202432	15139248.680624845	18318817.956011273	73888777.03477569	18741927.648747336	4806176.432220643	1.08682093126534	0.12011425604418093	0.307400094932969
Com_1462_pos	cis-13,16-Docosadienoic acid	二十二碳二烯酸(顺-13,16)	P	C22H40O2	336.303	319.299354998424	0.5203690257281	[M+H-H2O]+	10.747	0.925512161158688	1	C18	Lipids and lipid-like molecules	脂质和类脂分子	Fatty Acyls	脂肪酰类	Fatty acids and conjugates	脂肪酸和结合物	7370-49-2	HMDB0062219	C16533	map01040	LMFA01030132	5282807	CCCCCC=CCC=CCCCCCCCCCCCC(=O)O	HVGRZDASOHMCSK-AVQMFFATSA-N	12486216.503353002	18219467.387783777	30798340.054006223	13308314.269554708	14702685.389327295	7787157.99724264	7733808.962418479	5796090.901406274	6982585.21003226	7893664.016529425	24745033.1464381	11085079.58256958	10651936.872815726	21641470.29785818	12684998.588006739	14733776.065607434	19325569.200283483	18511523.998034906	18130643.431051828	15924661.045469737	0.750790227633184	-0.413518	0.0592590681059818
Com_1465_pos	1-Methylguanosine	1-甲基鸟酐	P	C11H15N5O5	297.107	320.09674999852	0.774126063311017	[M+Na]+	4.751	0.999999758110578	1	C18	Nucleosides, nucleotides, and analogues	核苷、核苷酸和类似物	Purine nucleosides	嘌呤核苷	-	-	2140-65-0	HMDB0001563	C04545	-	-	96373	CN1C(N)=NC2=C(N=CN2[C@@H]2O[C@H](CO)[C@@H](O)[C@H]2O)C1=O	UTAIYTHAJQNQDW-KQYNXXCUSA-N	21502490.88423001	11090056.913964996	11594692.35315498	14932904.775273565	5793793.86321668	4271431.26086197	13553818.104686983	23922671.882389914	15360669.346471064	16257752.560210807	25402426.98364369	21256763.687299807	15633702.291531064	100632065.7950886	21611749.93673069	8395318.313700683	52069178.71916714	172160048.2808358	17621557.029809915	292360065.064153	0.190169341527141	-2.39464	0.0146398578226476
Com_1471_pos	cis-9,10-Epoxystearic Acid	cis-9,10-环氧硬脂酸	P	C18H34O3	298.251	321.239755498856	0.819783698758826	[M+Na]+	8.111	0.999992286318992	1	C18	Lipids and lipid-like molecules	脂质和类脂分子	Fatty Acyls	脂肪酰类	Lineolic acids and derivatives	亚麻酸及其衍生物	24560-98-3	-	-	-	LMFA02000001	-	CCCCCCCCC1C(O1)CCCCCCCC(=O)O	IMYZYCNQZDBZBQ-SJORKVTESA-N	799531046.7515682	516100827.3387783	870859656.9737232	1726920773.1723838	1552255358.2895863	1895431142.5493402	1778526316.758134	474200123.12200075	4922871138.374696	854238496.0725731	580456865.9302934	668153740.6230626	6137942585.756804	619519539.4933853	649942801.0024151	270930468.78102064	364470214.8673484	540486545.5360254	1441564073.0830393	352676790.5136956	1.32382115472323	0.4047082304366671	0.143717149435506
Com_1472_pos	Ricinoleic acid	蓖麻油酸	P	C18H34O3	298.251	321.24026234327	0.879606257487481	[M+Na]+	8.596	0.999939589838573	1	C18	Lipids and lipid-like molecules	脂质和类脂分子	Fatty Acyls	脂肪酰类	Fatty acids and conjugates	脂肪酸和结合物	141-22-0	HMDB0034297	C08365	-	LMFA02000184	5282942	CCCCCCC(O)C\C=C/CCCCCCCC(O)=O	WBHHMMIMDMUBKC-XFXZXTDPSA-N	259056108.3336718	292568447.0220173	391745810.47152686	292531848.42974836	577799796.6123209	350760223.73650014	490334204.3271913	346249997.4257717	578922808.656181	416731252.9090359	262344305.50171524	866203263.8608123	578250548.5866414	225840597.06050023	284275370.3334374	126271026.75131066	196046523.42795384	272132700.16699636	215332082.56940114	194726066.1673109	1.24066325272328	0.31111158480543244	0.108395753447242
Com_1478_pos	Palmitoylethanolamide	棕榈酰乙醇酰胺	P	C18H37NO2	299.282	322.271270285394	1.2019235677154	[M+Na]+	9.304	0.986348666279328	1	C18	Organic acids and derivatives	有机酸及其衍生物	Carboximidic acids and derivatives	甲酰亚胺酸及其衍生物	Carboximidic acids	甲酰亚胺酸	544-31-0	HMDB0002100	C16512	-	LMFA08040057	4671	CCCCCCCCCCCCCCCC(=O)NCCO	HXYVTAGFYLMHSO-UHFFFAOYSA-N	5894461.775590979	10004602.235439492	38051315.48098616	36279992.16076258	22822843.82176533	27270127.851556946	31010966.431287196	12465496.53200996	82587912.65782987	72710929.1700685	22810392.227689393	25362232.594806325	12689455.989974713	112910505.99015905	65162058.50812311	7118680.10535332	183366939.53058535	517659635.01542175	80399674.57694216	419040170.22612137	0.234423795004848	-2.09281	0.100829299685531
Com_147_pos	Carvacrol	香芹酚	P	C10H14O	150.104	133.10114967446	0.135409291891357	[M+H-H2O]+	9.115	0.936175439913287	2	C18	Lipids and lipid-like molecules	脂质和类脂分子	Prenol lipids	异戊烯醇脂	Monoterpenoids	单萜类	499-75-2	HMDB0035770	C09840	-	LMPR0102090017	10364	CC(C)C1=CC(O)=C(C)C=C1	RECUKUPTGUEGMW-UHFFFAOYSA-N	160743564.8232066	190606889.28403124	222999204.58500734	252053654.65711096	214022022.23023358	219935238.46626523	199503455.69079265	153495354.2955924	218700084.05329323	196031418.8648874	190350733.27062014	159676201.95550063	230309209.42576903	240265989.40422332	227266873.5797426	176174987.89549085	275125521.2665914	215020492.7151451	206143106.56894362	251132293.01846987	0.9339733796591	-0.0985467	0.365644912503453
Com_1481_pos	sphingosine	鞘氨醇	P	C18H37NO2	299.282	322.271287065205	1.14585675816175	[M+Na]+	6.955	0.99999987243711	1	C18	Organic nitrogen compounds	有机氮化合物	Organonitrogen compounds	有机氮化合物	Amines	胺类	123-78-4	HMDB0000252	C00319	map00600;map01100;map04071;map04210;map04217	LMSP01010001	5280335	CCCCCCCCCCCCC\C=C\[C@@H](O)[C@@H](N)CO	WWUZIQQURGPMPG-KRWOKUGFSA-N	2951502.6489050332	1892432.887070723	8621336.196788862	38924426.02551729	25639400.6201667	77763587.85960817	5195054.9148981655	2959410.331740572	93103408.281419	25015128.063397996	42978146.52410286	2498169.7197764087	492097.0625925917	150878838.64252186	5602524.62709956	4711437.073276472	453813034.07405514	469507228.26831234	163899651.13844407	177584716.92508852	0.191625158266187	-2.38364	0.318809975120219
Com_1493_pos	5'-Cytidylic acid	胞苷酸	P	C9H14N3O8P	323.052	324.058814229295	1.03937093988005	[M+H]+	1.445	0.99996364905379	1	C18	Nucleosides, nucleotides, and analogues	核苷、核苷酸和类似物	Pyrimidine nucleotides	嘧啶核苷酸	Pyrimidine ribonucleotides	嘧啶核糖核苷酸	63-37-6	HMDB0000095	C00055	map00240;map01100	-	6131	C1=CN(C(=O)N=C1N)C2C(C(C(O2)COP(=O)(O)O)O)O	IERHLVCPSMICTF-XVFCMESISA-N	140282386.7518836	22588962.866892785	125677140.99455772	63841358.63552172	90043672.09264377	141057758.33303308	27455558.95294595	72483167.19428328	111732416.51664783	114035676.55230953	64161275.038692504	75977365.10893609	107203381.52700666	78587449.30080302	104565148.4291907	125622556.56713986	110401289.42373742	141985348.65788966	276689400.67287534	75496767.34968753	0.783325533028697	-0.352316	0.232429742159444
Com_1500_pos	D-Erythro-dihydrosphingosine	D-神经鞘氨醇	P	C18H39NO2	301.298	324.286903929593	1.2481672867434	[M+Na]+	6.631	0.772066886161029	1	C18	Organic nitrogen compounds	有机氮化合物	Organonitrogen compounds	有机氮化合物	Amines	胺类	764-22-7	HMDB0000269	C00836	map00600;map01100;map04071	LMSP01020001	91486	CCCCCCCCCCCCCCC[C@@H](O)[C@@H](N)CO	OTKJDMGTUTTYMP-ZWKOTPCHSA-N	30351445.139344648	25083158.743178047	32866729.107323214	21771204.05283984	24137014.17161546	39749462.93503248	26374437.226114362	19498826.53782361	17943163.131462857	17446205.680146955	35292574.24364039	16561216.7481132	21622704.46335762	10457936.451487003	27341369.171974454	18344993.045138814	15633363.674726505	24885902.52979541	27165332.62350826	29240089.675516456	1.12658016291062	0.17194997359899586	0.337157595648561
Com_1503_pos	Bavachalcone	补骨脂查耳酮	P	C20H20O4	324.136	325.144248929189	2.43394377539903	[M+H]+	5.632	0.540465071978998	1	C18	Phenylpropanoids and polyketides	苯丙素类和聚酮类	Linear 1,3-diarylpropanoids	直链 1,3-二芳基丙烷	Chalcones and dihydrochalcones	查尔酮和二氢查尔酮	28448-85-3	HMDB0248885	-	-	LMPK12120046	480795	CC(C)=CCC1=CC(C(=O)C=CC2=CC=C(O)C=C2)=C(O)C=C1O	BLZGPHNVMRXDCB-UHFFFAOYSA-N	125628013.83274873	73311828.19808987	114432289.33824855	276402129.7582264	267393934.69595283	221791347.4499758	108725329.40047096	91576900.97844912	284764404.12480146	243905634.21243444	384014274.26320696	134651976.02036998	501735748.0134272	301400679.3190529	219012178.32314625	89384579.84697622	228380924.03221682	233010115.91205335	281736940.2341329	205880842.88300484	0.700963873618022	-0.512588	0.121145872204961
Com_1509_pos	17-Methyltestosterone	甲基睾酮	P	C20H30O2	302.225	325.21333072274	1.48656757162068	[M+Na]+	9.197	0.627220394157192	2	C18	Lipids and lipid-like molecules	脂质和类脂分子	Steroids and steroid derivatives	类固醇和类固醇衍生物	Androstane steroids	雄甾烷类固醇	58-18-4	HMDB0015655	C07198	-	LMST02020029	6010	CC12CCC(=O)C=C1CCC3C2CCC4(C3CCC4(C)O)C	GCKMFJBGXUYNAG-HLXURNFRSA-N	147832309.36689445	237565567.51733953	87456041.10826938	227879636.07576397	229510069.9214504	109450231.76459429	234927745.1247874	166564718.56235415	309198833.7768327	190442284.00935203	271714368.25891167	138475307.68294302	87247443.08142428	608182594.2058146	354366682.11556983	137101117.12651628	308699747.1732048	1284813363.5770419	351913177.4343308	1637813790.0676806	0.374653417807618	-1.41637	0.0761341140587154
Com_1515_pos	Monocrotaline	单响尾蛇毒蛋白	P	C16H23NO6	325.153	326.159948856901	0.334787177188086	[M+H]+	5.1	-	3	C18	Organoheterocyclic compounds	有机杂环化合物	Pyrrolizines	吡咯嗪类	-	-	315-22-0	HMDB0034363	C10350	-	-	4246	CC1C(=O)OC2CCN3CC=C(COC(=O)C(C)(O)C1(C)O)C23	QVCMHGGNRFRMAD-UHFFFAOYSA-N	1613512.7899782003	148365.62630896288	2442636.9352961318	780170.1056994399	127461.2453358863	649138.5801909866	611272.2860938697	18328284.62021729	376469.22594029794	272811.74170075945	962879.3263100047	4143848.0096943746	7355350.557614465	823685.8240728244	812455.1206276588	1066335.1732978458	301961.43278629443	920428.1144518692	166972.70543872035	269999.09346795484	1.50679093526621	0.5914792592860355	0.765798604148388
Com_1516_pos	oleoyl ethanolamide	油酰乙醇酰胺	P	C20H39NO2	325.298	326.304994895573	1.18385090695615	[M+H]+	9.525	0.989428098074234	1	C18	Organic nitrogen compounds	有机氮化合物	Organonitrogen compounds	有机氮化合物	Amines	胺类	111-58-0	HMDB0002088	C20792	map04024	LMFA08040015	5283454	CCCCCCCC\C=C/CCCCCCCC(=O)NCCO	BOWVQLFMWHZBEF-KTKRTIGZSA-N	49336924.34715218	27734482.19764087	78654192.09441878	63063049.77461977	54255239.86924428	59709067.70618732	65983480.427081555	41633163.75058307	149995668.9164797	103387943.83199918	100710942.09797958	170674400.3470622	74367554.24778973	162311494.22407314	132892544.10523595	40556190.70443711	237989323.63982722	401972124.04561865	119415569.70122793	373444339.4261633	0.382373382412047	-1.38695	0.00581745015849717
Com_1520_pos	Moracin P	桑辛素 P	P	C19H18O5	326.115	327.123273941563	1.66794181748318	[M+H]+	5.437	0.536627252259768	1	C18	Phenylpropanoids and polyketides	苯丙素类和聚酮类	2-arylbenzofuran flavonoids	2-芳基苯并呋喃类黄酮	-	-	102841-46-3	HMDB0040315	-	-	-	14539884	CC1(C)OC2=C(CC1O)C=C1C=C(OC1=C2)C1=CC(O)=CC(O)=C1	QFUCSEIKNTUPPA-UHFFFAOYSA-N	6463869.423662564	5546510.111819159	4732806.044868901	14661972.23738857	10192021.82964906	9026014.054158993	7547108.096419867	6067570.940315652	17146119.81646993	7988437.406965041	5694784.763281894	5590197.68648407	33379522.8559521	11137900.862757634	6288492.696065708	5888426.028468324	4646960.72331068	6950662.494664916	6639412.357526173	5874622.77487192	0.970479701856577	-0.0432301	0.674526972576051
Com_1523_pos	Licarin A	利卡灵 A	P	C20H22O4	326.152	327.159345971526	0.723502120144785	[M+H]+	5.313	0.724999460292285	1	C18	Phenylpropanoids and polyketides	苯丙素类和聚酮类	2-arylbenzofuran flavonoids	2-芳基苯并呋喃类黄酮	-	-	51020-86-1	HMDB0033319	C10650	-	-	131751410	COC1=CC(\C=C/C)=CC2=C1OC(C2C)C1=CC(OC)=C(OC)C(OC)=C1	GPTWTKZDAAYJRN-FPLPWBNLSA-N	33646252.56970924	10595421.248276226	15964546.054005845	14909154.215127477	65018879.755722925	14146951.30859318	13433338.793282375	15254879.723311257	120263965.6545212	28435911.74869991	36589988.51513584	17524757.657370653	160781560.41045675	52020237.689605966	15571875.831313182	11134246.294968395	21663714.644914187	30941289.140601087	23937098.036288556	36266966.989572205	0.816051681839494	-0.293268	0.514121040569947
Com_1528_pos	Mesterolone	美睾酮	P	C20H32O2	304.24	327.229114546177	1.03685769289524	[M+Na]+	9.704	0.619881592285846	2	C18	Lipids and lipid-like molecules	脂质和类脂分子	Steroids and steroid derivatives	类固醇和类固醇衍生物	Androstane steroids	雄甾烷类固醇	1424-00-6	HMDB0006036	-	-	LMST02020107	15020	CC1CC(=O)CC2C1(C3CCC4(C(C3CC2)CCC4O)C)C	UXYRZJKIQKRJCF-TZPFWLJSSA-N	1457679906.041724	546797098.0419024	610417047.7249426	624504862.5556965	953037447.8666544	765951859.0407226	717637553.3941764	535751016.87036425	1439247453.3110025	704771526.7871103	1498301005.680198	841550273.9238945	772061856.9601715	1243765161.5680318	2006327399.6857662	1031269163.5813798	1122677350.4345925	3067845944.7211204	793247216.2499352	3063545297.9113703	0.541157780154182	-0.885879	0.0148100012741194
Com_1534_pos	Ethyl linolenate	亚麻酸乙酯	P	C20H34O2	306.256	329.244796154951	0.926823181174007	[M+Na]+	10.098	0.686024720297721	1	C18	Lipids and lipid-like molecules	脂质和类脂分子	Fatty Acyls	脂肪酰类	Lineolic acids and derivatives	亚麻酸及其衍生物	1191-41-9	HMDB0302158	-	-	-	5367460	CCOC(=O)CCCCCCC\C=C/C\C=C/C\C=C/CC	JYYFMIOPGOFNPK-AGRJPVHOSA-N	80577425.18062277	151215148.57204866	60405589.61191998	99044945.54991552	163664338.45227474	68701834.45243934	56005364.773552954	33429988.59422952	131687127.14343736	137560481.8567009	309261855.19982636	48093427.071016744	62944692.10074536	205451555.23008242	148948765.45881945	85091098.48116238	251336866.30470333	350473452.3724108	244385978.9852488	356234246.4432017	0.476327123795335	-1.06998	0.0352967648163135
Com_1535_pos	cis-4,7,10,13,16,19-Docosahexaenoic acid	二十二碳六烯酸(顺-4,7,10,13,16,19)/DHA	P	C22H32O2	328.24	329.247759041247	0.697785420745274	[M+H]+	9.582	0.988085899100532	1	C18	Lipids and lipid-like molecules	脂质和类脂分子	Fatty Acyls	脂肪酰类	Fatty acids and conjugates	脂肪酸和结合物	6217-54-5	HMDB0002183	C06429	map01040	LMFA01030185	445580	CC\C=C/C\C=C/C\C=C/C\C=C/C\C=C/C\C=C/CCC(O)=O	MBMBGCFOFBJSGT-KUBAVDMBSA-N	15125568.428758277	68990436.7638884	33094085.3060879	100251225.15323332	60539468.213234	51349195.67596812	40534151.126394264	36062238.311410725	59842874.862794854	33254948.511921816	129307519.57604764	25883728.08710135	26161056.36025298	64241192.44212191	202027899.63319644	149512518.5027523	47029298.08919389	106047176.23608029	53542292.64717099	175222274.80187267	0.509761959796373	-0.972104	0.0753304925124212
Com_153_pos	Oxindole	2-吲哚酮	P	C8H7NO	133.053	134.06006628346	0.0472253263298063	[M+H]+	4.902	0.750160474337771	1	C18	Organoheterocyclic compounds	有机杂环化合物	Indoles and derivatives	吲哚及其衍生物	Indolines	吲哚啉	59-48-3	HMDB0061918	C12312	map00402;map01110	-	321710	O=C1CC2=CC=CC=C2N1	JYGFTBXVXVMTGB-UHFFFAOYSA-N	62194982.99709872	37532081.55778783	32796379.25542286	33808773.03792938	45261823.94666187	60209169.804010235	53509571.92241212	30591951.756131463	66072028.2817788	33076592.389199197	44277787.6537777	39444765.69467574	42491840.17181303	52987838.78537776	52307795.308297195	35750244.32214206	34567336.49114674	68134338.80044183	33754967.53435891	34241350.1351898	1.03903360530306	0.05524231585910025	0.850105287891583
Com_1546_pos	11beta-Hydroxyprogesterone	11beta-羟孕酮	P	C21H30O3	330.219	331.22623978042	1.69650665709334	[M+H]+	5.937	0.827568226830013	1	C18	Lipids and lipid-like molecules	脂质和类脂分子	Steroids and steroid derivatives	类固醇和类固醇衍生物	Pregnane steroids	妊娠类固醇	600-57-7	HMDB0004031	C05498	map00140	LMST02030168	101788	[H][C@@]12CC[C@H](C(C)=O)[C@@]1(C)C[C@H](O)[C@@]1([H])[C@@]2([H])CCC2=CC(=O)CC[C@]12C	BFZHCUBIASXHPK-ATWVFEABSA-N	11153628.980711736	9784815.822092965	18233550.761389207	22218588.571301524	21398763.605849423	28942941.115090385	19011375.24172958	21728726.42486723	30166641.02039369	7870366.152337411	10146353.450271826	8083443.724093782	33251397.29663708	10250202.908482956	10389346.28078672	26755625.83990509	5953294.798643143	11895002.90391817	16921967.702311873	8765238.994456986	1.33773534803843	0.41979272746063	0.13581579598004
Com_1547_pos	Sclareol	香紫苏醇	P	C20H36O2	308.272	331.260362540684	1.19199887193572	[M+Na]+	10.64	0.544363906099905	2	C18	Lipids and lipid-like molecules	脂质和类脂分子	Prenol lipids	异戊烯醇脂	Diterpenoids	二萜类	515-03-7	HMDB0036827	C09183	map00904;map01110	LMPR0104030010	521332	CC(O)(CCC1C(C)(O)CCC2C(C)(C)CCCC12C)C=C	XVULBTBTFGYVRC-UHFFFAOYSA-N	3391542.0263050734	3937945.080979242	7544313.973291648	4915092.952150991	6900132.2665244	1360841.6528300822	1984651.692900822	190241.99472620004	8428569.381910894	9405440.821224637	11343499.469978102	228359.57543139643	1477299.6453043146	13123487.4026064	12596369.877587328	2162284.068411402	11014412.696371274	29275001.243315045	8943927.22859256	16158090.470314657	0.452008437748103	-1.14558	0.317352324412443
Com_1556_pos	3alpha,11beta,21-trihydroxy-5beta-pregnan-20-one	N-(三甲基硅基)吗啉	P	C21H34O4	350.246	333.242094943264	0.899530606628439	[M+H-H2O]+	5.998	0.867559534146866	1	C18	Lipids and lipid-like molecules	脂质和类脂分子	Steroids and steroid derivatives	类固醇和类固醇衍生物	Hydroxysteroids	羟基类固醇	68-42-8	HMDB0000268	C05476	map00140	LMST02030100	65553	CC12CCC(CC1CCC3C2C(CC4(C3CCC4C(=O)CO)C)O)O	RHQQHZQUAMFINJ-DTDWNVJFSA-N	12615508.590225987	10860784.053661184	20733333.102747165	27712234.532209244	23423585.86596138	36004206.422413304	22010329.491715338	29093939.527897026	39802840.715397224	14932054.497467404	16959351.93396557	15763471.655123783	52976184.599855915	14459655.726054406	14484902.245721778	20651128.538637567	7298883.370673843	16173682.16459448	16500338.397686021	4086480.022225473	1.32246123745284	0.4032254362492275	0.134516759469505
Com_1558_pos	8-Oxoepiberberine	氧化表小檗碱	P	C20H17NO5	351.111	334.106918831412	1.2849754410165	[M+H-H2O]+	4.521	-	3	C18	Organoheterocyclic compounds	有机杂环化合物	Isoquinolines and derivatives	异喹啉及其衍生物	Isoquinolones and derivatives	异喹诺酮类及其衍生物	19716-60-0	-	-	-	-	-	COC1=C(C=C2C(=C1)CCN3C2=CC4=C(C3=O)C5=C(C=C4)OCO5)OC	PJTYPIGQKDTERS-UHFFFAOYSA-N	6433730.347753386	9044172.684487967	2680509.6863811137	1921311.109299154	4335247.593665257	18333429.539027285	9321972.765672471	6035118.204257173	6209903.28559776	8928172.501584854	4493764.333150371	5848710.456393577	2216653.622113882	7947167.880297338	3372232.0662052347	3255394.934042763	5326690.902610787	5199998.286793536	4332956.184795455	4992895.92533234	1.5588227025408	0.640456848041529	0.19536864382759
Com_1559_pos	N2,N2-dimethylguanosine	N2,N2-二甲基鸟苷	P	C12H17N5O5	311.123	334.112066989679	0.331091982601101	[M+Na]+	4.944	0.926997924396242	1	C18	Nucleosides, nucleotides, and analogues	核苷、核苷酸和类似物	Purine nucleosides	嘌呤核苷	-	-	2140-67-2	HMDB0004824	-	-	-	135501639	CN(C)C1=NC2=C(C(=O)N1)N=CN2C3C(C(C(O3)CO)O)O	RSPURTUNRHNVGF-IOSLPCCCSA-N	5913003.419476688	7401311.240849988	5821565.015130177	11344945.592709657	2769126.2391970074	3019261.2398482347	7014352.5143294055	6909957.39254791	11968999.144214185	4807606.19890439	9240822.180067554	1364958.809897603	9829268.605879417	49655411.5647732	11447829.614999846	3629731.4696144187	26582070.47725063	81885022.97817266	8075199.665285755	122640895.67403133	0.206474111141686	-2.27597	0.080625938678026
Com_155_pos	dl-3-hydroxynorvaline	3-羟基-DL-正缬氨酸	P	C5H11NO3	133.074	134.080815937147	2.81094099664498	[M+H]+	1.399	0.866491352427939	1	C18	Organic acids and derivatives	有机酸及其衍生物	Carboxylic acids and derivatives	羧酸及其衍生物	Amino acids, peptides, and analogues	氨基酸、肽和类似物	2280-42-4	HMDB0244983	-	-	-	65097	CCC(C(C(=O)O)N)O	LGVJIYCMHMKTPB-UHFFFAOYSA-N	158104028.8474599	298528066.1205401	255158594.13962507	298650678.60017914	217557654.00599292	348386463.99523324	314141967.61817276	342382083.76301444	355950675.9570494	247274056.56430835	281967308.63949287	189201355.13304985	197539379.92440066	331338051.55569196	303462376.3639618	295060877.3201475	296820079.6447793	463354796.3756516	212834859.68874243	513088552.6902275	0.919429450124099	-0.121189	0.656252084694765
Com_1560_pos	gamma-glutamyltryptophan	gamma-谷氨酰色氨酸	P	C16H19N3O5	333.132	334.140063899439	0.882229939898984	[M+H]+	5.312	0.999867810071753	1	C18	Organic acids and derivatives	有机酸及其衍生物	Carboxylic acids and derivatives	羧酸及其衍生物	Amino acids, peptides, and analogues	氨基酸、肽和类似物	66471-20-3	HMDB0029160	-	-	-	3038501	C1=CC=C2C(=C1)C(=CN2)CC(C(=O)O)NC(=O)CCC(C(=O)O)N	CATMPQFFVNKDEY-AAEUAGOBSA-N	391425523.9494096	349982950.55085254	225983933.12986928	252398369.8673639	296069052.3191868	134937990.31287888	348493587.2665979	226013612.98024595	612286993.3823828	461437721.6979542	350325456.27988654	249856633.64164776	187097085.1122695	620822840.4018503	389041166.1591821	168424339.82820812	436457673.020121	585710759.4357828	362568609.79878056	377719853.01628923	0.884927073085614	-0.17637	0.537206653171387
Com_1562_pos	beta-Nicotinamide Mononucleotide(NMN)	烟酰胺核苷酸	P	C11H15N2O8P	334.057	335.063443662583	1.39598320487573	[M+H]+	1.431	0.96042457711474	1	C18	Nucleosides, nucleotides, and analogues	核苷、核苷酸和类似物	Pyridine nucleotides	吡啶核苷酸	Nicotinamide nucleotides	烟酰胺核苷酸	1094-61-7	HMDB0000229	-	-	-	14181	C1=CC(=C[N+](=C1)C2C(C(C(O2)COP(=O)(O)O)O)O)C(=O)N	DAYLJWODMCOQEW-TURQNECASA-O	50737213.418212876	72450541.76981556	67730361.7544202	129767102.78841962	57321042.72651361	194938526.49885315	145655666.32681146	29359535.146395236	128728887.18044245	37673528.87622696	25114425.512104385	60992836.48043568	124902276.07725759	24475212.25093664	76260307.6380598	30810327.73248004	116256925.6891302	272548304.7205007	103071727.04558043	66335066.02024016	1.01509268339533	0.02161145920378482	0.721391710045525
Com_1569_pos	Berberine	小檗碱	P	C20H18NO4+	336.124	336.123550217218	1.45844340342564	[M+H]+	5.387	0.9999715933712	1	C18	Alkaloids and derivatives	生物碱及其衍生物	Protoberberine alkaloids and derivatives	原小檗碱生物碱及衍生物	-	-	633-65-8	HMDB0003409	C12679	-	-	2353	COC1=CC=C2C=C3C4=CC5=C(OCO5)C=C4CC[N+]3=CC2=C1OC	YBHILYKTIRIUTE-UHFFFAOYSA-N	42785024.023589015	11905588.121484684	248477086.82704192	232183887.74748504	53325976.48799054	668665874.5091662	27919208.157861315	1100584867.0172577	2083669778.8083916	32745167.905171804	216479303.2786746	5659309.085497146	553630331.5401453	16138614.102209706	14801710.433346502	21690812.546054848	2780333.946369539	11255428.791401325	26717483.254316572	6235585.258431907	5.14315682626484	2.362654145334364	0.0246445280856963
Com_156_pos	2-Methoxybenzoic acid	茴香酸	P	C8H8O3	152.047	135.044187079686	0.901559191914507	[M+H-H2O]+	0.841	0.813180557597488	2	C18	Benzenoids	苯类化合物	Benzene and substituted derivatives	苯及其取代衍生物	Benzoic acids and derivatives	苯甲酸及其衍生物	579-75-9	HMDB0032604	-	-	-	11370	COC1=CC=CC=C1C(O)=O	ILUJQPXNXACGAN-UHFFFAOYSA-N	30060362.27494929	20016783.157966144	34333793.18559891	18322393.617713317	24178389.571143012	25920673.211022843	31135284.827365357	26749248.970033772	38458865.199680984	24962394.410174057	15666325.273806842	21950844.30232372	29361860.36380086	33772466.46375294	30871692.728828896	26948913.210118156	33317904.754860383	40198895.58322228	23450544.122113515	42065048.52753066	0.921149353343398	-0.118493	0.574131748004075
Com_1574_pos	Glucovanillin	葡萄糖香草醛	P	C14H18O8	314.1	337.089897169077	1.67834699685591	[M+Na]+	5.396	-	3	C18	Organic oxygen compounds	有机氧化合物	Organooxygen compounds	有机氧化合物	Carbohydrates and carbohydrate conjugates	碳水化合物和碳水化合物结合物	494-08-6	HMDB0029664	C19808	-	-	3648225	COC1=C(OC2OC(CO)C(O)C(O)C2O)C=CC(C=O)=C1	LPRNQMUKVDHCFX-UHFFFAOYSA-N	4252745.226819623	5005187.3006587075	3072745.96173913	3721053.3991036206	2299388.413173657	6004504.715038586	8722562.153275255	2841356.066543742	7742146.091299202	4816378.196219326	2032672.9100271466	4788291.2941099005	2890177.881690618	4149076.2754364964	2821639.8725727866	1328154.8991310566	3094646.116567163	3558168.759397542	2377556.535263724	5978235.42837479	1.46820392748522	0.5540523665045167	0.0645994591240672
Com_1585_pos	Kyotorphin	京都肽	P	C15H23N5O4	337.175	338.182120717366	0.561378003614968	[M+H]+	1.835	0.989783187786678	1	C18	Organic acids and derivatives	有机酸及其衍生物	Carboxylic acids and derivatives	羧酸及其衍生物	Amino acids, peptides, and analogues	氨基酸、肽和类似物	70904-56-2	HMDB0005768	C02993	-	-	123804	N[C@@H](CC1=CC=C(O)C=C1)C(=O)N[C@@H](CCCNC(N)=N)C(O)=O	JXNRXNCCROJZFB-RYUDHWBXSA-N	166720597.4941442	24176228.09435439	127962488.15161058	55743827.77179658	845115812.2943027	282046047.71672356	70566061.38776653	147242386.43564275	13106805.211530495	43781474.743373364	23743889.512063384	634964127.9888382	79290784.59010495	3686932.7839080775	31723938.02810135	435445108.834087	3355800.531641372	6308456.699366926	25426451.517265238	7698611.567019863	1.41930260078586	0.5051822103368819	0.106909562187212
Com_1587_pos	5-Pentadecylresorcinol	5-十五烷间苯二酚	P	C21H36O2	320.272	338.30506801297	0.818015357159313	[M+NH4]+	10.968	0.854912857289894	1	C18	Benzenoids	苯类化合物	Phenols	酚类	Benzenediols	苯二醇类	3158-56-3	HMDB0031009	C10809	-	LMPK15030012	76617	CCCCCCCCCCCCCCCC1=CC(O)=CC(O)=C1	KVVSCMOUFCNCGX-UHFFFAOYSA-N	33144806.69356247	33368995.04915908	18281986.66487683	28290579.05092887	18887193.450853005	38088659.94176635	18714726.630603958	17393877.494047835	18565255.15371143	22365887.552248426	65308728.04396216	44713758.20106146	23517685.29761099	47309740.33201552	19075817.360158857	66488488.882547125	64063808.329815134	11453699.31013266	68805638.10604765	12357377.345901938	0.584034599379591	-0.775874	0.145097984909617
Com_1589_pos	Demethoxycurcumin	去甲氧基姜黄素	P	C20H18O5	338.115	339.122931627341	0.596326943812319	[M+H]+	5.484	0.662652696545206	1	C18	Phenylpropanoids and polyketides	苯丙素类和聚酮类	Diarylheptanoids	二芳基庚烷类	Linear diarylheptanoids	线性二芳基庚烷	22608-11-3	HMDB0033801	C17742	map00945;map01110	-	5469424	COC1=CC(\C=C\C(=O)CC(=O)\C=C\C2=CC=C(O)C=C2)=CC=C1O	HJTVQHVGMGKONQ-LUZURFALSA-N	6407652.265687149	2082355.7795573976	3692889.557101126	9521259.266334508	10333447.007291691	7233712.664561349	5318749.459400333	4198381.164290017	14627262.40496332	5756493.95786425	5452972.695310973	4118530.5495468	29581633.860985253	5938344.420263798	4596127.440496712	3883505.6414519628	2382814.5135362837	3692465.7375008683	4047341.3353711045	3491185.668332918	1.02957928072482	0.04205492613791865	0.477445282518164
Com_1601_pos	oleoyl glycine	N-油酰甘氨酸	P	C20H37NO3	339.277	340.283834288816	2.37478631493722	[M+H]+	9.472	0.981580521690399	1	C18	Organic acids and derivatives	有机酸及其衍生物	Carboxylic acids and derivatives	羧酸及其衍生物	Amino acids, peptides, and analogues	氨基酸、肽和类似物	2601-90-3	HMDB0013631	-	-	LMFA08020082	6436908	CCCCCCCCC=CCCCCCCCC(=O)NCC(=O)O	HPFXACZRFJDURI-KTKRTIGZSA-N	6818505.316519037	8006521.942350449	9065939.088653576	10239165.114137428	6282510.357393552	8609371.079146503	17643516.149950236	10674859.196042962	21429572.349851564	29170428.620192852	24346960.365028728	20478787.487904936	7526109.02685134	45821479.4838389	41070632.84017556	11674537.851692876	50687681.58147157	108785712.78756009	30109446.574972507	110396965.74421914	0.283745548196833	-1.81733	0.00437662082774607
Com_1605_pos	Sulindac sulfide	舒林酸硫醚	P	C20H17FO2S	340.093	341.10092420214	0.865062951893241	[M+H]+	5.376	-	3	C18	Benzenoids	苯类化合物	Indenes and isoindenes	茚和异茚	-	-	49627-27-2	HMDB0060614	-	-	-	5352624	CSC1=CC=C(\C=C2\C(C)=C(CC(O)=O)C3=C2C=CC(F)=C3)C=C1	LFWHFZJPXXOYNR-MFOYZWKCSA-N	220120.65777617853	1105606.0270069058	74579.62709020545	1121706.3269865655	1161433.1717460558	1248565.4749565355	1176388.0627356276	318479.4856890752	2211297.7454341417	755581.0682433862	558441.8682171457	817789.592657456	3324229.828481975	3642210.164005809	743418.9093803111	155500.7781757675	544482.5147925364	1087235.7697079892	180027.76629560048	338128.672280815	0.824631154569421	-0.278179	0.96296633167352
Com_1612_pos	Perindoprilat	培哚普利	P	C17H28N2O5	340.2	341.206420503033	2.05613561759609	[M+H]+	8.196	-	3	C18	Organic acids and derivatives	有机酸及其衍生物	Carboxylic acids and derivatives	羧酸及其衍生物	Amino acids, peptides, and analogues	氨基酸、肽和类似物	95153-31-4	HMDB0060574	C21517	-	-	72022	CCC[C@H](N[C@@H](C)C(=O)N1[C@H]2CCCC[C@H]2C[C@H]1C(O)=O)C(O)=O	ODAIHABQVKJNIY-PEDHHIEDSA-N	6228294.34982598	2787686.5399999064	9007346.756470958	16071872.05204694	20820812.65845533	3424608.2063379902	5295498.518464954	1121315.555750638	35010043.51434092	12933188.357975367	25411370.861667763	12453546.954845197	71568781.19890445	28855497.607479207	69152932.47416168	7461119.409350392	20717857.427696604	191630545.57507184	24414578.374464605	46165347.91403409	0.226383121392657	-2.14316	0.00335304619423739
Com_1617_pos	Aldosterone	醛固酮	P	C21H28O5	360.194	343.190790464936	1.13956729060365	[M+H-H2O]+	6.071	0.686247197241239	1	C18	Lipids and lipid-like molecules	脂质和类脂分子	Steroids and steroid derivatives	类固醇和类固醇衍生物	Hydroxysteroids	羟基类固醇	52-39-1	HMDB0000037	C01780	map00140;map01100;map04925;map04960;map07225	LMST02030026	5839	[H][C@@]12CC[C@H](C(=O)CO)[C@]1(C[C@H](O)[C@@]1([H])[C@@]2([H])CCC2=CC(=O)CC[C@]12C)C=O	PQSUYGKTWSAVDQ-ZVIOFETBSA-N	61568281.659100935	50597689.36185527	73955601.08916678	51899631.47479353	94481634.50025567	65410572.16804325	67389005.52665183	57443115.579030335	67488091.08521226	78419450.70777787	58887495.60290734	50951514.31950923	66313752.424590744	55513370.62359196	65172056.04535556	54828910.11528322	49992712.61158574	133923398.00208063	79592849.24124517	80455345.52679908	0.961217490777389	-0.0570652	0.92183268956832
Com_1619_pos	Ginkgolic Acid (C13:0)	银杏酸C13:0	P	C20H32O3	320.235	343.223979499053	1.12573825286843	[M+Na]+	7.838	-	3	C18	Benzenoids	苯类化合物	Benzene and substituted derivatives	苯及其取代衍生物	Benzoic acids and derivatives	苯甲酸及其衍生物	20261-38-5	HMDB0038520	-	-	-	161306	CCCCCCCCCCCCCC1=C(C(O)=O)C(O)=CC=C1	VEPUCZUJLKAVNM-UHFFFAOYSA-N	58373880.25140753	38859770.539367214	39288604.0287572	75700623.22973266	80721650.52618003	43801381.286269	52331909.37149811	10165177.090442453	114398425.29321602	64134565.06749317	78794517.94251135	37757712.489488244	6486700.0888187615	188288310.8406438	110030026.05311869	20490899.712292574	156380539.59131682	741218067.413803	134369668.08961326	336280488.7984119	0.319196158384058	-1.64748	0.226286916128707
Com_1621_pos	Dodecanoylcarnitine	十二酰左旋肉碱	P	C19H38NO4	344.28	344.279187974487	1.0805897134739	[M+H]+	6.375	0.999744066760463	1	C18	Lipids and lipid-like molecules	脂质和类脂分子	Fatty Acyls	脂肪酰类	Fatty acid esters	脂肪酸酯	25518-54-1	HMDB0002250	-	-	LMFA07070090	168381	CCCCCCCCCCCC(=O)O[C@H](CC(O)=O)C[N+](C)(C)C	FUJLYHJROOYKRA-QGZVFWFLSA-O	29804176.870348595	32327693.97946075	19950128.827326227	18919617.414996073	42315137.64267665	44761163.39045938	40909788.46961639	48774376.4340074	52884859.1156406	31908929.827160954	81907024.02354519	69930688.27601235	28604139.799940962	120540411.1212069	41545674.71363623	136154745.9813587	43360268.906642936	82852712.18678653	56273382.0352754	50352099.66766022	0.509550381808132	-0.972703	0.00505211318742929
Com_1623_pos	N-(p-Coumaroyl) Serotonin	N-(p-香豆酰)-羟色胺	P	C19H18N2O3	322.132	345.121458975095	1.61106476177284	[M+Na]+	5.473	0.999999989606824	1	C18	Organoheterocyclic compounds	有机杂环化合物	Indoles and derivatives	吲哚及其衍生物	Tryptamines and derivatives	色胺及其衍生物	68573-24-0	HMDB0038340	-	-	-	5458879	OC1=CC=C(\C=C\C(=O)NCCC2=CNC3=C2C=C(O)C=C3)C=C1	WLZPAFGVOWCVMG-FPYGCLRLSA-N	51584118.89966452	10396495.422999514	4128072.6501179966	402731286.4494578	257221700.10157794	32975028.36731834	1274691.1791492035	4995065.1762614455	488971533.22685295	93934548.67633632	546130042.2048978	109090648.4858013	225097763.7916963	917650694.215655	40165486.14416046	30164988.70556958	47446579.84711873	58187629.99526633	42141451.31517973	11367411.566693708	0.664981822977667	-0.588613	0.26472582723478
Com_1624_pos	Ponicidin	冬凌草乙素	P	C20H26O6	362.173	345.170094336689	1.25447442031607	[M+H-H2O]+	6.057	0.806330643429978	1	C18	Lipids and lipid-like molecules	脂质和类脂分子	Prenol lipids	异戊烯醇脂	Diterpenoids	二萜类	52617-37-5	HMDB0242347	-	-	-	14564539	CC1(C)CCC(O)C23C4OC5C6CCC2C5(C(=O)C6=C)C(O)(O4)C(O)C13	WHRDRHNMTIXZNY-UHFFFAOYSA-N	207954169.3008005	179172159.9253811	302442445.800352	269257805.04211587	273076759.4722865	273552445.15766966	271747301.656363	219380668.7235381	332838645.8527583	230166812.98124215	243219703.91167986	184584006.06344032	209471918.61245614	285349273.51282406	258053734.61256844	174810475.46847877	280781444.0555037	258074185.0659811	210777236.52449366	232387800.42455876	1.09500684776882	0.13093989193715838	0.284122037264625
Com_162_pos	trans,trans-2,4-Decadienal	反,反-2,4-癸二烯醛	P	C10H16O	152.12	135.116938553463	0.845078688243216	[M+H-H2O]+	0.728	0.92025003178792	2	C18	Organic oxygen compounds	有机氧化合物	Organooxygen compounds	有机氧化合物	Carbonyl compounds	羰基化合物	25152-84-5	HMDB0036598	-	-	LMFA06000057	-	CCCCCC=CC=CC=O	JZQKTMZYLHNFPL-BLHCBFLLSA-N	45422268.70179466	23251626.587869078	50066284.09197572	40779190.75143633	38209572.096481375	39913494.7231554	40126062.16814831	30915411.341303553	45788345.27963523	29406822.408316165	50965228.03940262	42225190.99314927	49151682.42060796	50969013.684089914	55228012.10909009	45053067.30433553	50338823.909513764	71350001.31235397	47529988.67416911	74626572.18679237	0.714276582031384	-0.485445	0.00208512403913952
Com_1634_pos	Corticosterone	肾上腺酮	P	C21H30O4	346.214	347.221285644626	1.22570107344688	[M+H]+	6.006	0.840307351563167	1	C18	Lipids and lipid-like molecules	脂质和类脂分子	Steroids and steroid derivatives	类固醇和类固醇衍生物	Hydroxysteroids	羟基类固醇	50-22-6	HMDB0001547	C02140	map00140;map01100;map04923;map04925;map05020	LMST02030186	5753	[H][C@@]1(CC[C@@]2([H])[C@]3([H])CCC4=CC(=O)CC[C@]4(C)[C@@]3([H])[C@@]([H])(O)C[C@]12C)C(=O)CO	OMFXVFTZEKFJBZ-HJTSIMOOSA-N	7092280.606781449	11780896.06434001	6736839.675386426	14274562.691282375	9102193.897702735	27512996.94357172	23474517.047753192	23735911.13515431	22682344.706891347	12661270.426300319	8206658.725402517	12888276.71367202	17344089.63113681	17091436.297281533	24222603.44495825	19718572.008101948	8209072.7177879205	7686106.514897843	13008138.467678623	6117157.263953402	1.18262559107988	0.24199340132949143	0.51940070705038
Com_1636_pos	KINETIN RIBOSIDE	激动素核苷	P	C15H17N5O5	347.123	348.131044809777	2.23209019270336	[M+H]+	4.741	-	3	C18	Nucleosides, nucleotides, and analogues	核苷、核苷酸和类似物	Purine nucleosides	嘌呤核苷	-	-	4338-47-0	HMDB0253801	-	-	-	20345	C1=COC(=C1)CNC2=C3C(=NC=N2)N(C=N3)C4C(C(C(O4)CO)O)O	CAGLGYNQQSIUGX-SDBHATRESA-N	4613972.23657938	733415.0158369048	2579353.3529992173	2130202.149421691	1451779.9044513	3017913.4358625226	6850253.696791622	749224.6371166849	2467162.8753749044	1129137.8631116392	266936.67698135134	1910682.9197816574	1963201.9481806085	519966.55859432253	144417.27249183098	160602.49689772323	858228.5570716256	117619.02120812048	724652.2654277699	2701053.820313562	2.74596161001009	1.4573114559893043	0.00873211429552244
Com_163_pos	Benzothiazole	苯并噻唑	P	C7H5NS	135.014	136.02170586052	1.00626785601193	[M+H]+	0.644	0.668317225753839	2	C18	Organoheterocyclic compounds	有机杂环化合物	Benzothiazoles	苯并噻唑类	-	-	95-16-9	HMDB0032930	-	-	-	7222	S1C=NC2=CC=CC=C12	IOJUPLGTWVMSFF-UHFFFAOYSA-N	66706335.04194374	44707980.74542475	76081495.53985144	68615262.91344409	67710664.56907631	74349790.6259275	71769685.4899812	59224965.17053868	83848654.15274298	59121527.22000983	89393936.91886346	59445820.07249118	84800976.31941918	83744652.744852	81462389.4193965	70820517.88137628	77023198.51285598	101265260.58334732	65376096.796498075	106815626.57914165	0.819530098852128	-0.287131	0.0242386591095514
Com_1641_pos	Bilobalide	(-)-白果内酯	P	C15H18O8	326.1	349.089603306046	0.71544288378426	[M+Na]+	5.482	0.532847727052086	1	C18	Lipids and lipid-like molecules	脂质和类脂分子	Prenol lipids	异戊烯醇脂	Terpene lactones	萜内酯	33570-04-6	HMDB0242203	C07605	-	-	545839	CC(C)(C)C1(O)CC2OC(=O)CC22C(=O)OC3OC(=O)C(O)C123	MOLPUWBMSBJXER-UHFFFAOYSA-N	2466588.3591844747	155152.16915656065	1003562.4147188676	1253477.366297852	9728079.028401973	1301069.4440453912	1225973.3365237964	1297342.7611023684	22471310.35070927	506223.3317246959	2508028.4044040823	2206735.356993476	4189346.7910890765	219531.19180218628	634561.7828215002	1140578.6299503187	585874.8671142798	2491170.6713898135	777801.2236010116	2698146.523381193	2.37275449126579	1.2465628327034017	0.672912446618268
Com_1642_pos	Humantenmine	胡蔓藤碱甲	P	C19H22N2O3	326.163	349.151316030493	2.83284552114727	[M+Na]+	5.026	-	3	C18	Organoheterocyclic compounds	有机杂环化合物	Indoles and derivatives	吲哚及其衍生物	-	-	82354-38-9	-	-	-	-	-	CCC1=NC2CC3(C4CC1C2CO4)C5=CC=CC=C5N(C3=O)OC	BIGABVPVCRHEES-BTOOUBFQSA-N	12447895.904542753	1808538.3396186947	14284474.250310306	5396580.83804201	12639145.533203304	12632056.20812344	7395787.530095124	10677062.790375728	3494401.0676884106	6425742.0367693305	2878352.1202256153	7756423.664157006	10420102.91960169	103327.95576033344	1540362.0619602904	12037532.579407949	459787.0056832831	1621538.6375575778	3238178.5673795575	741797.9199321095	2.13743221783292	1.095878670035106	0.024000746136381
Com_1649_pos	Millepachine	苦檀子	P	C22H22O4	350.152	351.158451807869	1.87973362459641	[M+H]+	1.877	-	3	C18	Organoheterocyclic compounds	有机杂环化合物	Benzopyrans	苯并吡喃类	1-benzopyrans	1-苯并吡喃	1393922-01-4	-	-	-	-	66573474	CC1(C=CC2=C(C=CC(=C2O1)C(=O)C=CC3=CC=C(C=C3)OC)OC)C	GZUOKKIDYHPTAZ-YRNVUSSQSA-N	10213439.800956491	16520559.85746384	10255787.947253115	13007209.061190091	10150963.76032644	15466174.836672418	22554298.302608814	15258740.310356146	6003279.302283075	19051009.401506037	6486287.87126304	14440060.814291552	18335058.017392606	10469113.72669169	4928647.702183802	32458088.237439953	19763258.598936193	7115033.464840058	37322728.55768328	9154065.741330316	0.862961556009965	-0.212632	0.99791784231359
Com_1650_pos	Andrographolide	穿心莲内酯	P	C20H30O5	350.209	351.217293137796	1.8935469137331	[M+H]+	8.81	0.793671346316023	2	C18	Organoheterocyclic compounds	有机杂环化合物	Lactones	内酯类	Gamma butyrolactones	γ-丁内酯	5508-58-7	HMDB0248395	C20214	-	-	343585	CC1(CO)C(O)CCC2(C)C(CC=C3C(O)COC3=O)C(=C)CCC12	BOJKULTULYSRAS-UHFFFAOYSA-N	2663226.8916112874	58884857.442571126	2594033.448171664	7525470.325418204	30050188.89109916	15662826.501752239	19700417.588237643	5632168.220726914	14894863.628080662	30096679.071653105	9123200.968535012	8279716.334758512	14010201.646579145	10365528.591570573	1815672.7172197914	18784833.42122563	14934750.68686248	10374666.689681236	11051135.545259574	8563624.133332849	1.74929082558342	0.806770162185431	0.518875138798869
Com_1656_pos	Phenylalanyltryptophan	L-苯丙氨酰-L-色氨酸	P	C20H21N3O3	351.158	352.166241655057	1.85573023769411	[M+H]+	5.4	0.863475797327567	1	C18	Organic acids and derivatives	有机酸及其衍生物	Carboxylic acids and derivatives	羧酸及其衍生物	Amino acids, peptides, and analogues	氨基酸、肽和类似物	24587-41-5	HMDB0029006	-	-	-	134906	N[C@@H](CC1=CC=CC=C1)C(=O)N[C@@H](CC1=CNC2=CC=CC=C12)C(O)=O	JMCOUWKXLXDERB-WMZOPIPTSA-N	69247460.713524	28105912.143643662	135657130.16203326	32438282.97404877	53348191.69367641	90883195.10602997	29657431.988279354	107004733.3825637	5610117.442128378	18903456.065112587	13920063.172077378	86235696.65760654	51031682.53621412	10251628.009076536	9494022.778172974	63355330.96497533	7551088.726022581	1788557.3657424797	17822482.19149938	2031403.3863140796	2.16658446292619	1.115422480260609	0.0448909903485976
Com_1659_pos	Sesamolin	芝麻林素	P	C20H18O7	370.105	353.102451071714	1.35386275656438	[M+H-H2O]+	5.56	0.608305831052275	1	C18	Organoheterocyclic compounds	有机杂环化合物	Benzodioxoles	苯并二氧杂环戊烯	-	-	526-07-8	HMDB0034119	-	-	-	585998	C1OC2=C(O1)C=C(OC1OCC3C1COC3C1=CC3=C(OCO3)C=C1)C=C2	ZZMNWJVJUKMZJY-UHFFFAOYSA-N	215448.86248533754	326221.41139279504	247080.58235974255	488327.3360403752	705685.5837465662	31026894.72416867	2650764.056158688	408938.080708458	2347958.4486074736	176382.61353005172	814340.8848813784	3308973.845993566	3478189.7811005735	1356107.9038107176	813119.1982307758	757941.047747485	2500877.410287894	52403.75568161987	134418.2291436981	375510.94076497277	2.83946688666255	1.5056200874182482	0.943785810357198
Com_165_pos	Adenine monohydrochloride hemihydrate	腺嘌呤	P	C5H5N5	135.054	136.061907248111	0.794109866705229	[M+H]+	0.541	0.795164681389577	1	C18	Organic acids and derivatives	有机酸及其衍生物	Carboxylic acids and derivatives	羧酸及其衍生物	Amino acids, peptides, and analogues	氨基酸、肽和类似物	6055-72-7	-	-	-	-	-	C1=NC2=NC=NC(=C2N1)N.O.Cl	DHMQDGOQFOQNFH-UHFFFAOYSA-N	150692933.9637877	101682202.10815418	160201567.82652897	153794944.04275602	152636084.4706227	163413376.14311966	155762475.54683426	131664851.9702315	191766042.49353027	129557720.46790658	184554629.58659196	138540216.10730064	172546944.9296658	173942517.31001705	172241694.16962463	141650016.66277874	160644180.23325494	219309198.36632237	137563784.9195781	239863329.9114178	0.856573869578695	-0.22335	0.0746905138253566
Com_1663_pos	Eicosapentaenoic acid ethyl ester	全顺-5,8,11,14,17-二十碳五烯酸乙酯	P	C22H34O2	330.256	353.245114187451	0.103518069187595	[M+Na]+	9.906	1	1	C18	Lipids and lipid-like molecules	脂质和类脂分子	Fatty Acyls	脂肪酰类	Fatty acid esters	脂肪酸酯	86227-47-6	HMDB0039530	C16184	-	LMFA07010877	9831415	CCOC(=O)CCC\C=C/C\C=C/C\C=C/C\C=C/C\C=C/CC	SSQPWTVBQMWLSZ-AAQCHOMXSA-N	665349557.3679079	942485586.1181031	390703558.89133114	1245626758.2213922	1295887218.1432066	354356826.30516016	430223933.5822341	337291212.64787585	880647871.2901714	963868651.7111381	1730670330.0554223	310841079.25505334	515268800.06328493	1407889692.3208737	2758122174.109476	975820766.3498105	1655379450.6105087	2343247428.5442467	1978233027.1467829	2590739789.52102	0.461474430925659	-1.11568	0.022750982278833
Com_1677_pos	2-Palmitoylglycerol	2-单棕榈酸甘油	P	C19H38O4	330.277	353.265791986541	1.26564503842241	[M+Na]+	9.599	1	1	C18	Lipids and lipid-like molecules	脂质和类脂分子	Glycerolipids	甘油脂	Monoradylglycerols	单酰基甘油	23470-00-0	HMDB0011533	-	-	LMGL01010025	123409	[H]C(CO)(CO)OC(=O)CCCCCCCCCCCCCCC	BBNYCLAREVXOSG-UHFFFAOYSA-N	7552171711.93105	32251766808.994762	10994807031.730045	20814050899.12969	32404907432.113888	14118314148.033295	29433015441.126926	15887708066.030146	25153830256.12643	27364958155.954113	19041322651.802437	19671389920.83701	11825260905.542841	21916029830.711334	13420556688.76597	27932936768.18746	24700335457.121006	22500657465.992878	26001798722.88272	25585361254.76091	1.01589816296743	0.0227557887779066	0.789710909471976
Com_168_pos	p-Octopamine	章胺	P	C8H11NO2	153.079	136.075738067085	0.379327619030362	[M+H-H2O]+	2.401	0.999979945965113	1	C18	Benzenoids	苯类化合物	Phenols	酚类	1-hydroxy-2-unsubstituted benzenoids	1-羟基-2-未取代苯类化合物	104-14-3	HMDB0004825	C04227	map04080	-	440266	NC[C@H](O)C1=CC=C(O)C=C1	QHGUCRYDKWKLMG-QMMMGPOBSA-N	22264140623.923588	21655994605.528282	20360872039.992584	23383727899.00583	22703928141.34539	24042533212.520325	27927275575.765903	26118590126.26081	23305616299.00407	23104304713.612865	22486852673.846325	23408081304.616993	22744388771.501793	17772053277.916576	22004362114.88127	23164213485.802544	19248045102.666714	14529281769.67756	20981129141.31996	13966905633.873846	1.17254494848679	0.22964322825540304	0.0244683698739687
Com_1709_pos	Erucic acid	二十二碳烯酸(顺-13)/芥酸	P	C22H42O2	338.318	356.351842415269	1.29341066737759	[M+NH4]+	7.276	0.735356184408157	1	C18	Lipids and lipid-like molecules	脂质和类脂分子	Fatty Acyls	脂肪酰类	Fatty acids and conjugates	脂肪酸和结合物	112-86-7	HMDB0002068	C08316	map01040	LMFA01030089	5281116	CCCCCCCC\C=C/CCCCCCCCCCCC(O)=O	DPUOLQHDNGRHBS-KTKRTIGZSA-N	58838533.72633303	38376576.0961912	75335709.2730105	74213318.29987851	90859728.89198118	68671618.43732364	101623327.2125025	48914190.96312392	70466843.76293537	53350253.51343614	91197080.32807086	38149546.09229531	47476684.88223111	72535232.44350508	52756213.678181686	35055906.91055378	92927902.14827457	193841768.7678166	125506889.05942489	179545558.05197832	0.732675337310903	-0.448754	0.413417580879799
Com_1713_pos	PROSTAGLANDIN B2	前列腺素 B2	P	C20H30O4	334.214	357.203301618781	0.922704736287494	[M+Na]+	6.505	0.737280573675394	1	C18	Lipids and lipid-like molecules	脂质和类脂分子	Fatty Acyls	脂肪酰类	Eicosanoids	类二十烷酸	13367-85-6	-	C05954	map00590;map01100;map04726	LMFA03010018	5280881	CCCCCC(C=CC1=C(C(=O)CC1)CC=CCCCC(=O)O)O	PRFXRIUZNKLRHM-HKVRTXJWSA-N	20489321.79565766	16238253.8391802	11297449.91613896	16726328.67762267	12796879.608612468	32307308.071938083	21413818.120063405	12457123.157243347	40779314.802981354	36990291.61971841	12435078.435710097	10039654.803481614	10895535.8793267	86145951.1432329	27113900.463598706	6951137.552025263	35511387.4577537	123944036.91706875	21717061.195115317	158637279.4492596	0.448926063002199	-1.15545	0.381284940609766
Com_1714_pos	3-Oxo-5beta-cholanoic acid	3-氧代-5beta-胆酸	P	C24H38O3	374.282	357.278268672841	1.41959008717512	[M+H-H2O]+	7.734	0.979013886506634	1	C18	Lipids and lipid-like molecules	脂质和类脂分子	Steroids and steroid derivatives	类固醇和类固醇衍生物	Bile acids, alcohols and derivatives	胆汁酸、醇及其衍生物	1553-56-6	-	C03070	-	LMST04010127	5283906	CC(CCC(=O)O)C1CCC2C1(CCC3C2CCC4C3(CCC(=O)C4)C)C	KIQFUORWRVZTHT-OPTMKGCMSA-N	19382024783.973312	26000724010.470345	18514565386.612915	18694728552.770996	8907242222.45041	23151452998.755455	27242166784.75246	15763586833.210941	22508627678.445053	16991600424.937752	15817541974.934238	40711091842.32085	7703831331.879763	10384890474.322485	11582775864.91643	11970104767.49732	22131059863.514412	31356018545.119286	9343238006.313856	28605648429.296165	1.03982210778158	0.056336733968911035	0.483378575053062
Com_1724_pos	Octahydrocurcumin	八氢姜黄素	P	C21H28O6	376.189	359.185424263021	0.356903490831452	[M+H-H2O]+	6.055	0.567665595493986	1	C18	Phenylpropanoids and polyketides	苯丙素类和聚酮类	Diarylheptanoids	二芳基庚烷类	Linear diarylheptanoids	线性二芳基庚烷	36062-07-4	HMDB0303086	-	-	-	-	COC1=CC(CCC(O)CC(O)CCC2=CC(OC)=C(O)C=C2)=CC=C1O	OELMAFBLFOKZJD-UHFFFAOYSA-N	48080112.07005073	44574679.10202569	66823529.243651226	65674883.645217635	64109443.73870896	71585105.77251312	53876548.42698299	60042188.30483462	73125551.48301311	47911056.36579133	60073760.60354735	47052815.36825725	67030064.85388683	56698986.913761206	64392901.66996848	53861567.92341532	49912737.802896015	74734185.61903672	51792053.84489904	68145027.38867587	1.00355232797055	0.005115844737763923	0.997141389317484
Com_1725_pos	Allolithocholic acid	别石胆酸	P	C24H40O3	376.298	359.294405345756	0.092092617984854	[M+H-H2O]+	10.71	0.616906687907919	1	C18	Lipids and lipid-like molecules	脂质和类脂分子	Steroids and steroid derivatives	类固醇和类固醇衍生物	Bile acids, alcohols and derivatives	胆汁酸、醇及其衍生物	2276-94-0	HMDB0000381	-	-	LMST04010005	53477689	C[C@@H](CCC(O)=O)C1CCC2C3CCC4C[C@H](O)CC[C@]4(C)C3CC[C@]12C	SMEROWZSTRWXGI-IBUNROKMSA-N	562356.2025657982	1164059.46174649	864037.0952650789	318658.69110224204	1138050.4251610234	392394.25489803246	320283.16123942786	847318.5595684167	1261834.0633454476	806971.2126571656	3227502.958456937	2689289.250700715	355401.616477382	3212382.930153294	3445252.440225123	141073.97197560308	2787013.617168855	5458538.770339338	2058815.3223063124	4535717.84266061	0.275015808448274	-1.86241	0.0264072889321734
Com_1729_pos	Triptolide	雷公藤内酯醇	P	C20H24O6	360.157	361.164793292422	0.564454552739937	[M+H]+	5.686	0.745724531939871	1	C18	Organoheterocyclic compounds	有机杂环化合物	Oxepanes	氧杂环己烷类	-	-	38748-32-2	HMDB0259270	C09204	-	-	107985	CC(C)C12C(O1)C3C4(O3)C5(CCC6=C(C5CC7C4(C2O)O7)COC6=O)C	DFBIRQPKNDILPW-CIVMWXNOSA-N	10072183.792322855	8050661.15451731	10969305.142630162	5691970.427156761	6530095.023932006	11775885.419649072	11233594.093617827	8110161.79564514	10984364.19960745	10633495.262343174	9558596.046331173	9300450.71208698	8901503.384337764	12598421.08452296	11223880.788129484	7351320.878120848	11034546.922632318	13643464.310055807	8547909.51093733	14463718.972273069	0.882089225752425	-0.181003	0.23229207259451
Com_1731_pos	Kirenol	奇壬醇	P	C20H34O4	338.246	361.234672138977	0.703219630008084	[M+Na]+	7.911	0.822214756252419	1	C18	Lipids and lipid-like molecules	脂质和类脂分子	Prenol lipids	异戊烯醇脂	Diterpenoids	二萜类	52659-56-0	HMDB0253803	-	-	-	45934421	CC1(CO)CC(O)CC2(C)C3CCC(C)(C=C3CCC12)C(O)CO	NRYNTARIOIRWAB-UHFFFAOYSA-N	12366100.034000736	9113736.34028584	13523937.308562156	14768709.24023591	15448960.154332094	31108470.045094505	13538927.29730698	9083834.594861865	18695250.917825323	12098559.89530911	16727690.366218032	8817436.293938749	12346127.91462292	19030369.023534708	13616830.587649636	8654953.293823676	21644985.93252322	86883958.87663582	21441074.699678	42913160.94703078	0.594051542248098	-0.75134	0.230197237647824
Com_1738_pos	Esculin	秦皮甲素	P	C15H16O9	340.079	363.069201972639	1.68188	[M+Na]+	5.404	0.529492708862728	1	C18	Phenylpropanoids and polyketides	苯丙素类和聚酮类	Coumarins and derivatives	香豆素及其衍生物	Coumarin glycosides	香豆素糖苷	531-75-9	HMDB0030820	C09264	-	-	5281417	OC[C@H]1O[C@@H](OC2=C(O)C=C3OC(=O)C=CC3=C2)[C@H](O)[C@@H](O)[C@@H]1O	XHCADAYNFIFUHF-TVKJYDDYSA-N	13467655.630274717	2205719.2257198105	7066829.037855623	13892204.521263354	709438.163807325	10268796.007168943	7872508.262676363	23385853.59208742	2733243.4438291406	2323855.4139386704	8476804.445945513	23239317.3278194	3478956.6073937602	4134607.5593537763	4388649.795662216	1749877.8416916064	2162264.5435435115	290163.1390898827	538344.857247855	215881.96325245468	1.7242184027897	0.7859425288730654	0.116349595368479
Com_1740_pos	GMP	一磷酸鸟苷	P	C10H14N5O8P	363.058	364.065095985779	0.56193286188263	[M+H]+	1.719	0.999553214927571	1	C18	Nucleosides, nucleotides, and analogues	核苷、核苷酸和类似物	Purine nucleotides	嘌呤核苷酸	Purine ribonucleotides	嘌呤核糖核苷酸	85-32-5	HMDB0001397	C00144	map00230;map01060;map01065;map01100;map01523;map04022;map04740;map04742;map04744	-	6804	NC1=NC2=C(N=CN2[C@@H]2O[C@H](COP(O)(O)=O)[C@@H](O)[C@H]2O)C(=O)N1	RQFCJASXJCIDSX-UUOKFMHZSA-N	205422652.7996075	30120657.59938698	146073587.04318056	95976566.90840742	104116409.62519956	185519437.01431054	20516415.04103098	91863046.13060175	100061100.93421094	157320042.7925623	118812667.2666106	64642304.40516874	86722140.07454659	67159201.47669446	69394366.60129416	231383860.11778793	437565035.3878147	209263297.23726442	512585318.326238	205997828.59866652	0.567494459681006	-0.817322	0.165614229306724
Com_1742_pos	C2 CERAMIDE	N-乙酰基神经鞘氨醇	P	C20H39NO3	341.293	364.281749739853	1.28997711614861	[M+Na]+	8.931	0.877389212798605	1	C18	Lipids and lipid-like molecules	脂质和类脂分子	Sphingolipids	鞘脂类	Ceramides	神经酰胺	3102-57-6	-	-	-	LMSP02010014	5497136	CCCCCCCCCCCCCC=CC(C(CO)NC(=O)C)O	BLTCBVOJNNKFKC-QUDYQQOWSA-N	35870718.234316655	38199144.86544245	46467699.94937582	65359558.34214786	50235475.63868926	20296712.93587428	43076293.37483586	49741546.16547812	110399802.3149557	53772519.743553415	78716932.93809868	17750493.463370435	9936990.22058918	36071782.93106412	51858854.30994607	21209326.98053981	86226385.57650018	66295612.582051195	43231495.34435762	29723712.22003742	1.16415950421327	0.21928873880668168	0.334648165052616
Com_1744_pos	Kojibiose	A-葡糖-A-葡糖苷	P	C12H22O11	342.116	365.105128034945	0.853408981890423	[M+Na]+	1.33	0.999979325834808	1	C18	Lipids and lipid-like molecules	脂质和类脂分子	Fatty Acyls	脂肪酰类	Fatty acyl glycosides	脂肪酰糖苷	2140-29-6	HMDB0011742	C19632	-	-	164939	OC[C@@H](O)[C@@H](O)[C@H](O)[C@@H](O[C@H]1O[C@H](CO)[C@@H](O)[C@H](O)[C@H]1O)C=O	PZDOWFGHCNHPQD-OQPGPFOOSA-N	210111825.25197238	33833942.328008994	89408384.56919602	390392816.82912457	171204315.52986294	230847645.7296284	134017958.90785712	39351929.15525407	283092718.3693619	50322236.07582524	45397308.60961162	604367152.740273	268477735.4339041	15867421.846378518	27863657.701466225	5581313.908519013	2959227.295184054	16713554.050955394	9497651.339650435	4691837.825558882	1.63027390164066	0.7051143714144936	0.016829821957465
Com_1746_pos	Tetrahydrocortisone	四氢可的松	P	C21H32O5	364.225	365.231826547745	1.24498	[M+H]+	6.037	0.795549257941653	1	C18	Lipids and lipid-like molecules	脂质和类脂分子	Steroids and steroid derivatives	类固醇和类固醇衍生物	Hydroxysteroids	羟基类固醇	1953-05-04	HMDB0000903	C05470	map00140	LMST02030098	12444617	[H][C@@]12CC[C@](O)(C(=O)CO)[C@@]1(C)CC(=O)[C@@]1([H])[C@@]2([H])CC[C@@]2([H])C[C@@H](O)CC[C@]12C	SYGWGHVTLUBCEM-SDYDLROXSA-N	7304229.409971395	19808883.965295296	20301670.017410163	9941583.65685551	13525158.924742332	27263291.367175926	18525886.42421947	27641536.456796408	15462765.630865615	25408498.61634092	13051966.859161953	8069541.708949111	30802650.92956258	15109822.602537097	31412482.017866094	38301930.223732635	11635935.79889093	5437038.513166203	20452456.14998855	10739359.807144817	1.00092058227651	0.0013275085383440246	0.696230627416338
Com_1747_pos	N-Acetyllactosamine	N -乙酰- D- 乳糖胺	P	C14H25NO11	383.143	366.139078303392	0.996225553039123	[M+H-H2O]+	1.439	0.984974807799604	1	C18	Organic oxygen compounds	有机氧化合物	Organooxygen compounds	有机氧化合物	Carbohydrates and carbohydrate conjugates	碳水化合物和碳水化合物结合物	32181-59-2	HMDB0001542	C00611	-	-	439271	CC(=O)N[C@H]1[C@H](O)O[C@H](CO)[C@@H](O[C@@H]2O[C@H](CO)[C@H](O)[C@H](O)[C@H]2O)[C@@H]1O	KFEUJDWYNGMDBV-LODBTCKLSA-N	2436581.5039222413	1296046.1800985634	1094214.9348614956	7684717.585607013	3681299.9744215333	5500672.168933264	1073194.1685128876	3263397.609373791	3375792.66975034	2609425.6133541316	3343550.1702229017	339334.14055040333	885854.8773503186	5887865.652461985	5976370.64972617	2896253.752880744	11650186.706795698	31134389.764894027	1242767.188538018	6998454.126012803	0.455054084414489	-1.13589	0.536359317009276
Com_1752_pos	Di-O-methyldemethoxycurcumin	三甲基姜黄素	P	C22H22O5	366.147	367.153724685061	0.833859526748841	[M+H]+	5.229	-	3	C18	Phenylpropanoids and polyketides	苯丙素类和聚酮类	Diarylheptanoids	二芳基庚烷类	Linear diarylheptanoids	线性二芳基庚烷	824951-60-2	-	-	-	-	-	COC1=CC=C(C=C1)C=CC(=O)CC(=O)C=CC2=CC(=C(C=C2)OC)OC	FTMVHEMEBLBNPN-LUZURFALSA-N	8432283.37067547	3599204.053768678	3103875.8042123695	1691189.5885038916	2398939.374378797	1849429.6198406385	3525345.658480261	6271608.096811018	856332.1490295819	3022364.485440695	4213645.552735227	2811320.285671816	2505339.136560933	4028844.6558858673	1832587.9961337121	7084880.17682808	2043892.8569080282	373386.8994975446	680549.6945723969	1110429.955864833	1.3022571521244	0.3810143605334753	0.291081502151186
Com_1754_pos	Batilol	鲨肝醇	P	C21H44O3	344.329	367.318000984825	0.69414759498009	[M+Na]+	11.126	0.999999999999834	1	C18	Lipids and lipid-like molecules	脂质和类脂分子	Glycerolipids	甘油脂	Monoradylglycerols	单酰基甘油	544-62-7	HMDB0248884	C13858	-	-	-	CCCCCCCCCCCCCCCCCCOCC(O)CO	OGBUMNBNEWYMNJ-UHFFFAOYSA-N	4138748774.036507	4904144904.02644	4667671099.573935	9557229045.071095	7078669757.805334	2167439601.5682044	3206037321.0089936	3578813792.614061	4989598152.186162	4096559931.0778136	9852701389.640118	4169035907.134435	7636616830.514244	4976951900.778891	9636536555.668087	5011110539.628003	4079495194.2941785	5710873526.98663	7511769677.454635	3822543971.1821847	0.775304367751243	-0.367165	0.127394300131566
Com_1756_pos	7-Dehydrocholesterol	7-去氢胆固醇	P	C27H44O	384.339	367.335538750886	0.965941294511882	[M+H-H2O]+	10.093	0.913180475592467	2	C18	Lipids and lipid-like molecules	脂质和类脂分子	Steroids and steroid derivatives	类固醇和类固醇衍生物	Cholestane steroids	胆甾烷类固醇	434-16-2	HMDB0000032	C01164	map00100;map00981;map01100	LMST01010069	439423	[H][C@@]1(CC[C@@]2([H])C3=CC=C4C[C@@H](O)CC[C@]4(C)[C@@]3([H])CC[C@]12C)[C@H](C)CCCC(C)C	UCTLRSWJYQTBFZ-DDPQNLDTSA-N	3956388.792249245	3661279.4586413805	5326458.444958969	17278618.266308077	4660455.347592664	18125347.63403757	10917867.5990405	22697088.253800653	9368611.939052714	7051662.964448277	4899033.775248175	2351931.4748178	14988301.05927037	2777544.230430766	2641196.103216542	4917619.456140046	9605931.259113822	6049883.9027198665	10129209.785603765	4586130.956421103	1.63699835672693	0.7110528735878154	0.120925358114098
Com_1765_pos	Norgestimate	炔诺肟酯	P	C23H31NO3	369.23	370.237124301431	1.53210186465214	[M+H]+	6.608	0.603588524050261	1	C18	Lipids and lipid-like molecules	脂质和类脂分子	Steroids and steroid derivatives	类固醇和类固醇衍生物	Steroid esters	类固醇酯	35189-28-7	HMDB0015092	D05209	-	-	6540478	[H][C@@]12CC[C@@](OC(C)=O)(C#C)[C@@]1(CC)CC[C@]1([H])[C@@]3([H])CC\C(C=C3CC[C@@]21[H])=N/O	KIQQMECNKUGGKA-NMYWJIRASA-N	52472363.547641546	10349193.82163914	4578521.596929655	14660727.780905591	40148392.92304268	17387057.87937477	26175712.474597733	19327553.333304394	3851314.0046688505	9031060.631148998	10159781.491355376	42478443.01393942	36373265.44456534	33245676.38217548	36717983.295303896	16490883.684650246	3439666.0297896345	640353.0943891007	7419934.145214249	14338222.161205953	0.983496069108105	-0.0240088	0.722232943046411
Com_1766_pos	O-Arachidonoyl ethanolamine	维罗达明	P	C22H37NO2	347.282	370.271207486751	1.21662719596998	[M+Na]+	8.942	0.907397480266311	1	C18	Lipids and lipid-like molecules	脂质和类脂分子	Fatty Acyls	脂肪酰类	Fatty acid esters	脂肪酸酯	287937-12-6	HMDB0013655	-	-	LMFA00000014	5712057	CCCCCC=CCC=CCC=CCC=CCCCC(=O)OCCN	DLHLOYYQQGSXCC-DOFZRALJSA-N	11032229.805925433	19004357.28857517	14875863.429354047	23186290.557166606	13517656.68621646	15732089.698840344	18056226.889420267	8868071.343455175	26488901.560776953	25200404.28357975	75227906.70262793	5909152.45385455	9704513.573542528	179213846.1867018	71915654.31881061	22614938.004904162	204008971.9283917	463630096.73212206	55546625.80406303	406339958.8392376	0.117770375346734	-3.08595	0.0145426186155977
Com_1770_pos	Incensole Acetate	醋酸因香酚	P	C22H36O3	348.266	371.255374513883	0.762307493739342	[M+Na]+	8.414	0.843854823036015	2	C18	Lipids and lipid-like molecules	脂质和类脂分子	Prenol lipids	异戊烯醇脂	Sesquiterpenoids	倍半萜类	34701-53-6	-	-	-	-	-	CC1=CCCC(=CCC2(CCC(O2)(C(CC1)OC(=O)C)C)C(C)C)C	HVBACKJYWZTKCA-XSLBTUIJSA-N	19631144.807077605	4614781.235673017	3115451.524072983	5594081.748575227	9280352.545489334	5435070.157798664	6872611.029463653	784769.4560036679	17468670.58934214	9837948.643622672	10571505.260396538	4691647.27167803	233246.38994325444	16913247.94952908	11144473.102472354	424234.7671455519	16680634.926079473	26158285.742906973	12930646.300345782	18286215.955727972	0.700093069437187	-0.514381	0.966270380798753
Com_1771_pos	3-Oxo-4,6-choladien-24-oic acid	3-氧代-4,6-胆碱-24-油酸	P	C24H34O3	370.251	371.257815006721	0.769730353112249	[M+H]+	8.056	0.983299283323585	1	C18	Lipids and lipid-like molecules	脂质和类脂分子	Steroids and steroid derivatives	类固醇和类固醇衍生物	Bile acids, alcohols and derivatives	胆汁酸、醇及其衍生物	88179-71-9	HMDB0000476	-	-	LMST04010235	5283992	[H][C@@]12CC[C@H]([C@H](C)CCC(O)=O)[C@@]1(C)CC[C@@]1([H])[C@@]2([H])C=CC2=CC(=O)CC[C@]12C	CREVIXFSUWYGRJ-IHMUCKAYSA-N	16404834.07955252	149857565.61093596	9314918.573392484	24298214.085024647	6064283.135456226	18240078.732867174	54577086.63727595	53570857.1401456	5055854.2558129225	11712071.833644379	23849972.431951478	53468883.79726486	8349172.157822178	10839846.652786436	24150856.699142255	73682684.78693573	13166147.313044803	17881300.87664404	11999086.285402369	12801646.719336761	1.39532485469015	0.4806010444126203	0.93024395466753
Com_1773_pos	Tetradecanoylcarnitine	十四酰基肉碱	P	C21H42NO4	372.311	372.310550057792	0.832481155938071	[M+H]+	6.868	0.999827531400721	1	C18	Lipids and lipid-like molecules	脂质和类脂分子	Fatty Acyls	脂肪酰类	Fatty acid esters	脂肪酸酯	25597-07-3	HMDB0005066	-	-	LMFA07070107	53477791	CCCCCCCCCCCCCC(=O)O[C@H](CC(O)=O)C[N+](C)(C)C	PSHXNVGSVNEJBD-LJQANCHMSA-O	49462217.3159723	20179225.929744456	58769201.70227911	67316618.72804089	112626828.5030836	57194916.655451566	37339158.80445292	11857809.55331115	105033452.31011882	90583027.53137898	127882952.45997158	106855151.07786635	658633.3603629246	242048103.37681922	113490492.27384348	76207991.71665819	220836510.3151181	420095007.14604867	207803265.45064044	309434954.12558925	0.334387820902434	-1.58041	0.289304673357062
Com_1778_pos	Arctigenin	牛蒡子苷元	P	C21H24O6	372.157	373.164300001361	0.779236754835472	[M+H]+	5.839	0.981213329184768	1	C18	Lignans, neolignans and related compounds	木脂素、新木脂素及相关化合物	Furanoid lignans	呋喃类木脂素	Tetrahydrofuran lignans	四氢呋喃木脂素	7770-78-7	HMDB0030087	C10545	-	-	64981	COC1=CC=C(C[C@H]2COC(=O)[C@@H]2CC2=CC=C(O)C(OC)=C2)C=C1OC	NQWVSMVXKMHKTF-JKSUJKDBSA-N	40432585.22742313	3951186.392106768	5797692.661719267	14493285.547613328	96754253.02608585	7161899.8536722995	5217215.6966078095	6231452.695385115	135842847.6023391	38687330.16341382	54222525.905081496	22714068.109454915	53556817.01455978	24343240.86043408	11212657.255252458	4333715.812768781	19481825.1505115	28178834.920962684	27204379.66326862	9838106.620216694	1.38999988530141	0.4750847639019526	0.685822145828584
Com_1782_pos	10-Gingerol	10-姜酚	P	C21H34O4	350.246	373.234577731141	0.948673601284485	[M+Na]+	6.086	0.783056622539841	1	C18	Benzenoids	苯类化合物	Phenols	酚类	Methoxyphenols	甲氧基酚类	23513-15-7	HMDB0033616	C17496	-	LMPK15020009	5275726	CCCCCCCCCC(O)CC(=O)CCC1=CC(OC)=C(O)C=C1	AIULWNKTYPZYAN-UHFFFAOYSA-N	5609530.45603788	15381712.32142714	12775317.30610625	9933861.539388666	7606708.80140175	13884898.860524895	22283749.080695402	15728357.161885537	19894998.612521052	7190606.870640411	6864296.533582251	15631836.667337712	4775750.910424153	17054952.219117593	24400912.75293487	24253143.568783823	16457354.898252351	11146184.36924181	11186756.94802784	4764260.084850735	0.954255777603261	-0.0675521	0.95521351006044
Com_1783_pos	3-ALPHA-HYDROXY-6-KETOCHOLANIC ACID	6-酮基石胆酸	P	C24H38O4	390.277	373.273164850457	1.39682719966638	[M+H-H2O]+	7.03	0.963409724745823	1	C18	Lipids and lipid-like molecules	脂质和类脂分子	Steroids and steroid derivatives	类固醇和类固醇衍生物	Bile acids, alcohols and derivatives	胆汁酸、醇及其衍生物	2393-61-5	-	-	-	LMST04010146	164960	CC(CCC(=O)O)C1CCC2C1(CCC3C2CC(=O)C4C3(CCC(C4)O)C)C	JWZBXKZZDYMDCJ-IJPFKRJSSA-N	266303913.13520744	394704470.319421	332136848.5896404	276376977.7911998	167677430.0012752	686737692.985012	833035127.4042479	78146719.68361115	832240682.7825722	310905314.6114938	197259279.50042185	483882967.146199	21314519.55173979	597403484.333069	112735197.71245305	52023344.298399545	490209339.11091095	1890683544.9444363	292155681.32728314	2011277545.2554207	0.679509288681805	-0.557435	0.76550008660503
Com_1784_pos	3-Oxo-12alpha-hydroxy-5beta-cholanoic Acid	3-氧代12α-羟基-5β-胆酸	P	C24H38O4	390.277	373.273231188844	1.22684950356652	[M+H-H2O]+	7.396	0.968693560945915	1	C18	Lipids and lipid-like molecules	脂质和类脂分子	Steroids and steroid derivatives	类固醇和类固醇衍生物	Bile acids, alcohols and derivatives	胆汁酸、醇及其衍生物	4185-01-07	HMDB0062742	-	-	LMST04010168	160738	CC(CCC(=O)O)C1CCC2C1(C(CC3C2CCC4C3(CCC(=O)C4)C)O)C	WMUMZOAFCDOTRW-OVEHVULHSA-N	52252391.308043964	76585017.78022783	37334090.097608596	73436018.22347121	33783338.50073907	25227661.59928416	104871459.17425926	37691907.81147653	59870111.82022702	41473486.60244573	35251561.702401705	120591465.29055437	13415221.546035	41789391.9065611	24648057.43574893	30042688.35126767	70405557.1457345	51179673.24039502	33779895.435201555	85986384.16148879	1.06988028546194	0.09744937491350214	0.523738926282356
Com_1787_pos	N-Feruloylserotonin	N-阿魏羟色胺	P	C20H20N2O4	352.142	375.131933803764	1.20350140266322	[M+Na]+	5.493	0.99999999929696	1	C18	Organoheterocyclic compounds	有机杂环化合物	Indoles and derivatives	吲哚及其衍生物	Tryptamines and derivatives	色胺及其衍生物	68573-23-9	HMDB0032759	-	-	-	5969616	COC1=CC(\C=C\C(=O)NCCC2=CNC3=C2C=C(O)C=C3)=CC=C1O	WGHKJYWENWLOMY-XVNBXDOJSA-N	154974180.62029237	48559133.77739519	23612260.614660546	1717930011.0716236	679862124.8676679	83010350.40044436	12981394.472435629	39080175.22063776	678410667.209028	351421535.9855127	281795935.2997025	159789934.82906312	1347501009.1110601	2077990239.5173323	142133329.322932	82503434.56620935	89624241.16300136	126694805.69513698	93302124.11023413	47214057.24650917	0.851927615003004	-0.231197	0.588388671704533
Com_1788_pos	Prostaglandin D2	前列腺素 D2	P	C20H32O5	352.225	375.213574973962	1.71772609082966	[M+Na]+	6.256	0.999999320548234	1	C18	Lipids and lipid-like molecules	脂质和类脂分子	Fatty Acyls	脂肪酰类	Eicosanoids	类二十烷酸	41598-07-6	HMDB0001403	C00696	map00590;map01100;map04080;map04664;map04726;map05143;map05310	LMFA03010004	448457	[H][C@](O)(CCCCC)\C=C\[C@@]1([H])C(=O)C[C@]([H])(O)[C@]1([H])C\C=C/CCCC(O)=O	BHMBVRSPMRCCGG-OUTUXVNYSA-N	74306432.49827933	58331835.84868955	66562989.68629463	55079524.49583332	79983976.77303441	136202856.24350113	72561656.24931072	51504750.68098844	247479244.79377466	145322573.7257448	86518423.26143736	51898866.3306909	43663909.01667412	436753315.9960385	69882954.65385596	23911732.735469934	196861623.7001434	933963206.5901893	105385681.76675361	1009735092.2986506	0.333720086737831	-1.58329	0.299384251499808
Com_1797_pos	Riboflavin	核黄素	P	C17H20N4O6	376.138	377.145914770528	0.863433839670656	[M+H]+	5.303	0.97336854652747	1	C18	Organoheterocyclic compounds	有机杂环化合物	Pteridines and derivatives	蝶啶及其衍生物	Alloxazines and isoalloxazines	咯嗪类和异咯嗪类	83-88-5	HMDB0000244	C00255	map00740;map01100;map01110;map04977	-	493570	CC1=C(C)C=C2N(C[C@H](O)[C@H](O)[C@H](O)CO)C3=NC(=O)NC(=O)C3=NC2=C1	AUNGANRZJHBGPY-SCRDCRAPSA-N	69071397.31491761	213255500.8119712	109370842.5374502	89961844.71150315	98167880.0965146	95532147.35437475	168729914.92142686	207788660.4086734	98728782.48291145	81344882.54189421	129977760.23649493	138654488.80845365	125007973.49397743	238203085.03970706	112636025.82204036	129232990.54795025	87231448.73841235	196652709.8628508	53039747.39454484	277516703.9051835	0.827839548718137	-0.272577	0.416524502226748
Com_17_pos	p-Cresol	对甲酚	P	C7H8O	108.058	109.065127245091	2.84334760790561	[M+H]+	0.584	0.96549003558421	2	C18	Benzenoids	苯类化合物	Phenols	酚类	Cresols	甲酚	106-44-5	HMDB0001858	C01468	map00623;map00633;map01100;map01120;map01220;map04974	-	2879	CC1=CC=C(O)C=C1	IWDCLRJOBJJRNH-UHFFFAOYSA-N	30539201.880941704	17913808.861410886	32697450.201237816	25548937.76058713	27344606.362988364	28787066.77327255	29219573.51819075	24327444.35221339	35936939.942293555	21923849.588055383	28535751.18313685	24946121.810799856	29671276.39242905	31893826.313319985	32519073.70722461	26701859.256395318	32289635.750928026	42357186.818884425	27505735.81316624	45439952.28994391	0.852042881839132	-0.231002	0.0874035900504182
Com_1800_pos	Prostaglandin F2a	前列腺素 F2a	P	C20H34O5	354.241	377.229881035821	0.144071054193269	[M+Na]+	6.304	0.999999779548178	1	C18	Lipids and lipid-like molecules	脂质和类脂分子	Fatty Acyls	脂肪酰类	Eicosanoids	类二十烷酸	551-11-1	HMDB0001139	C00639	map00590;map01100;map04072;map04080;map04726;map04913;map04921;map04976	LMFA03010002	5283078	CCCCC[C@H](O)\C=C\[C@H]1[C@H](O)C[C@H](O)[C@@H]1C\C=C\CCCC(O)=O	PXGPLTODNUVGFL-UAAPODJFSA-N	50231962.251226574	50981108.66326533	26756772.936642855	17942009.16470497	32218574.011658847	37857884.44765403	34456113.103881955	29121515.70576935	103377592.06219082	27554356.824754126	31877101.9160306	28814518.657786466	10742491.24554122	84407218.59203184	37019412.69340272	16483996.706310058	40394425.29090082	151179390.200211	23996731.821000773	124273901.26353824	0.747461708737546	-0.419928	0.806877588452986
Com_1802_pos	Glaucine	(+)-海罂粟碱	P	C21H25NO4	355.178	378.167169993086	1.09805933548543	[M+Na]+	5.222	-	3	C18	Alkaloids and derivatives	生物碱及其衍生物	Aporphines	阿朴啡类	-	-	475-81-0	HMDB0252738	C09446	-	-	10145	COC1=CC2=C(C=C1OC)C1=C(OC)C(OC)=CC3=C1C(C2)N(C)CC3	RUZIUYOSRDWYQF-UHFFFAOYSA-N	107559710.16842291	21614837.03145785	97496852.1559944	96920767.8744742	98013622.13068351	72029370.84949253	87035398.33228627	68023040.77805294	34602611.91852779	93560635.29417366	23500589.479879744	67272882.8363583	91236259.19008973	7330799.559464216	19773941.38515355	97496461.48109153	44188285.25414835	1454365.347701052	44837968.03047603	2386723.348367433	1.9446785804775	0.9595317240184436	0.0316626897774498
Com_1808_pos	Sweroside	獐牙菜苷	P	C16H22O9	358.126	381.115812077159	0.62010833376586	[M+Na]+	5.741	0.662660166284197	1	C18	Organic oxygen compounds	有机氧化合物	Organooxygen compounds	有机氧化合物	Carbohydrates and carbohydrate conjugates	碳水化合物和碳水化合物结合物	14215-86-2	HMDB0258643	C17071	-	-	161036	OCC1OC(OC2OC=C3C(CCOC3=O)C2C=C)C(O)C(O)C1O	VSJGJMKGNMDJCI-UHFFFAOYSA-N	112150925.77415115	1786506.7665679865	65237389.76951813	128746978.65038495	59990574.29568633	113244235.92968282	108606766.72145905	55387200.38162491	46904252.24183838	6180062.029411461	23622117.445694115	60693740.93063808	57759584.85723063	917750.4971128819	10016182.826233368	2154451.4100164217	12486852.800108178	39875111.94990516	5076133.230129943	38586852.55717122	2.77972167673302	1.4749404384529181	0.0829477154278408
Com_1809_pos	Matairesinol	罗汉松树脂酚	P	C20H22O6	358.142	381.130869844316	0.0833310419637686	[M+Na]+	5.695	0.999991122003753	1	C18	Lignans, neolignans and related compounds	木脂素、新木脂素及相关化合物	Furanoid lignans	呋喃类木脂素	Tetrahydrofuran lignans	四氢呋喃木脂素	580-72-3	HMDB0035698	C10682	map01061;map01110	-	119205	COC1=C(O)C=CC(C[C@H]2COC(=O)[C@@H]2CC2=CC(OC)=C(O)C=C2)=C1	MATGKVZWFZHCLI-LSDHHAIUSA-N	367472042.1873572	18282335.44829544	13967366.731709514	165675673.05644813	730293785.4216919	84000902.0905102	17635435.87028289	25534728.38356755	936604108.7183734	228726012.1204061	836807833.9511371	252636080.76414442	475563857.0939651	186184790.18330827	234686662.08545354	102453837.70437856	151048155.16150707	247156711.77434245	480030281.6289683	19673931.775722135	0.866705466887789	-0.206386	0.235837322675903
Com_1811_pos	Enrofloxacin	恩诺沙星	P	C19H22FN3O3	359.165	382.154147955494	1.19153053867872	[M+Na]+	6.228	0.558866861795202	1	C18	Organoheterocyclic compounds	有机杂环化合物	Quinolines and derivatives	喹啉及其衍生物	Quinoline carboxylic acids	喹啉羧酸	93106-60-6	HMDB0029861	D02473	-	-	71188	CCN1CCN(CC1)C1=CC2=C(C=C1F)C(=O)C(=CN2C1CC1)C(O)=O	SPFYMRJSYKOXGV-UHFFFAOYSA-N	10490256.609133905	16236694.422334427	12213366.88223205	12637905.231440974	7460908.033089538	19447497.409759477	27560438.247137703	15690995.76712228	20327322.1284931	21366511.28232765	31256593.309278756	12567018.803517923	8198225.65470457	35231991.22549488	31809045.291804634	17939445.987419613	27385687.0826162	44484679.81422695	14654881.171732705	63837181.980359904	0.568726316746995	-0.814194	0.0655272999265207
Com_1813_pos	N6-isopentenyladenine-9-glucoside	异戊烯基-9-葡糖苷	P	C16H23N5O5	365.17	383.203713191527	0.0186446708439975	[M+NH4]+	2.343	-	3	C18	Organic oxygen compounds	有机氧化合物	Organooxygen compounds	有机氧化合物	Carbohydrates and carbohydrate conjugates	碳水化合物和碳水化合物结合物	83087-94-9	HMDB0012240	-	-	-	11675006	CC(C)=CCNC1=NC=NC2=C1N=CN2[C@@H]1O[C@H](CO)[C@@H](O)[C@H](O)[C@H]1O	XEHLLUQVSRLWMH-HDNYONAXSA-N	92904332.77633978	9365961.877312444	80413688.83362068	51731206.674385905	61743078.554462194	90496838.15843186	42833172.46896608	55892857.78545193	11004932.151449472	39356863.40374383	4082329.16265287	83568973.45207796	41192683.41321615	2190096.217817095	1289740.346159899	112918945.01795432	3283685.301399188	3765691.493952216	9955067.888949811	2247407.3907204946	2.02553433155809	1.0183025380230406	0.012189138639329
Com_1815_pos	Drostanolone Propionate	屈他雄酮丙酸酯	P	C23H36O3	360.266	383.255668355113	0.0787059515958947	[M+Na]+	10.045	-	3	C18	Lipids and lipid-like molecules	脂质和类脂分子	Steroids and steroid derivatives	类固醇和类固醇衍生物	Steroid esters	类固醇酯	521-12-0	-	D01534	-	-	224004	CCC(=O)OC1CCC2C1(CCC3C2CCC4C3(CC(C(=O)C4)C)C)C	NOTIQUSPUUHHEH-UXOVVSIBSA-N	228286.74540550212	1986671.7024967344	1010524.2378544229	3229934.007806927	9178112.214487024	1258649.9764798752	2123914.7540287804	821247.0776085524	1863687.0883616924	3674756.2735695774	3514358.9503991385	1120293.2866708376	627230.2158488235	2438277.6115712095	298992.6296379164	1297593.0072041638	4395449.307315447	3037733.1200282928	3860574.332478893	2774186.3059399785	1.08607413225365	0.11912258066029675	0.908152814568071
Com_1818_pos	Calcidiol	骨化二醇	P	C27H44O2	400.334	383.329963632051	2.16411213556914	[M+H-H2O]+	9.647	0.953297080458175	1	C18	Lipids and lipid-like molecules	脂质和类脂分子	Steroids and steroid derivatives	类固醇和类固醇衍生物	Vitamin D and derivatives	维生素D及其衍生物	19356-17-3	HMDB0003550	C01561	map00100;map01100;map05152	LMST03020246	5283731	C[C@H](CCCC(C)(C)O)[C@@]1([H])CC[C@@]2([H])\C(CCC[C@]12C)=C\C=C1\C[C@@H](O)CCC1=C	JWUBBDSIWDLEOM-DTOXIADCSA-N	493302572.5624206	409101716.7968371	592064407.4155604	379263810.5865851	519027648.7821595	1363624729.0792248	629187388.614246	456915595.56097955	378245827.2913515	312595963.9015403	385062108.7593166	812080612.0708334	594578732.9075016	256974383.93439278	1001840568.6141533	487098455.5605206	99596328.76518597	25447886.881360378	139124692.85024062	65243826.563924246	1.43089256646751	0.5169153564510337	0.0830693508350333
Com_181_pos	Ligustrazine	川芎嗪	P	C8H12N2	136.1	137.107407561378	0.422934289989389	[M+H]+	0.571	0.590707105252553	2	C18	Organoheterocyclic compounds	有机杂环化合物	Diazines	二嗪类	Pyrazines	吡嗪类	1124-11-4	HMDB0036584	-	-	-	14296	CC1=NC(C)=C(C)N=C1C	FINHMKGKINIASC-UHFFFAOYSA-N	36123059.66292398	14746721.940094544	27713754.237461902	19378028.67403958	19677842.329803064	29294814.656778324	34351106.75336121	22337303.782386195	32566198.80152655	26296455.961652625	12541771.001448087	5357903.870021067	9473376.196162911	14868277.322581025	10425420.174297098	4199874.819707577	8598289.873515727	10896255.94017589	6128246.217005873	10742596.183572287	2.81539872732175	1.4933392566550159	3.65485164289234e-06
Com_1820_pos	Spiramide	螺拉米特	P	C22H26FN3O2	383.201	384.207676079402	1.36722173139618	[M+H]+	5.549	-	3	C18	Organoheterocyclic compounds	有机杂环化合物	Azaspirodecane derivatives	氮杂螺癸烷衍生物	-	-	510-74-7	-	-	-	-	68186	C1CN(CCC12C(=O)NCN2C3=CC=CC=C3)CCCOC4=CC=C(C=C4)F	FJUKDAZEABGEIH-UHFFFAOYSA-N	8412859.688073253	1069880.535764416	2519809.0334760793	3109662.500263212	5532030.290550482	6661601.25657983	6458115.498546639	1333646.657602194	6273190.847708503	1637566.697073484	1149788.8301530126	5037166.206592777	9248551.375830567	174296.59677635418	1046262.3167787124	869738.0249014129	242458.5175079558	1528434.8547049689	1436240.6803683648	900839.7471197514	1.98801913812721	0.9913316454053893	0.0267550905034237
Com_1821_pos	N-Arachidonylglycine	N-花生四烯酸甘氨酸	P	C22H35NO3	361.262	384.250600056409	0.802586045152406	[M+Na]+	8.875	0.999937978178827	1	C18	Organic acids and derivatives	有机酸及其衍生物	Carboxylic acids and derivatives	羧酸及其衍生物	Amino acids, peptides, and analogues	氨基酸、肽和类似物	179113-91-8	HMDB0005096	-	-	LMFA08020003	5283389	CCCCC\C=C/C\C=C/C\C=C/C\C=C/CCCC(=O)NCC(O)=O	YLEARPUNMCCKMP-DOFZRALJSA-N	16633128.293364778	32189704.606739033	6449896.16147025	16078856.941989893	21430059.538665883	14746480.761372646	16308207.665886186	5271368.534841188	40908787.04694304	37204084.13284935	66805160.75081962	12394907.068920081	15345796.569149857	153808470.06097886	79163112.94410521	14475317.924994927	108028388.93525353	294305286.2747627	50896508.8028538	236543807.07978967	0.200840521752041	-2.31588	0.00893957272139059
Com_1822_pos	Myriocin	嗜热菌杀酵母素	P	C21H39NO6	401.278	384.274082008924	0.892127921283692	[M+H-H2O]+	6.127	0.657490610097631	1	C18	Lipids and lipid-like molecules	脂质和类脂分子	Fatty Acyls	脂肪酰类	Fatty acids and conjugates	脂肪酸和结合物	35891-70-4	-	C19914	-	LMSP01080020	-	CCCCCCC(=O)CCCCCCC=CCC(C(C(CO)(C(=O)O)N)O)O	ZZIKIHCNFWXKDY-GNTQXERDSA-N	23735775.011095393	125755801.98839304	32777507.58779368	52315038.0723705	33409013.526008967	70783542.87087287	68470897.80263412	183005715.1404504	41649674.71795194	104422851.70703821	25271943.95183347	35100534.3713513	122488585.11818646	36316868.46566954	111450994.49084131	207520208.2337108	35231163.63810929	26405615.42090086	49584385.74860348	33231265.05277284	1.07870514327434	0.10930056782028354	0.624262361109679
Com_1823_pos	S-Adenosylhomocysteine	腺苷高半胱氨酸	P	C14H20N6O5S	384.122	385.128719050037	0.445041277255797	[M+H]+	2.331	0.999911370958189	1	C18	Nucleosides, nucleotides, and analogues	核苷、核苷酸和类似物	5'-deoxyribonucleosides	5'-脱氧核糖核苷	5'-deoxy-5'-thionucleosides	5'-脱氧-5'-硫核苷	979-92-0	HMDB0000939	C00021	map00270;map01100;map01230	-	439155	N[C@@H](CCSC[C@H]1O[C@H]([C@H](O)[C@@H]1O)N1C=NC2=C1N=CN=C2N)C(O)=O	ZJUKTBDSGOFHSH-WFMPWKQPSA-N	458023183.63097626	278931080.868284	383631532.15588176	357148407.34151685	465244633.5366501	365233457.8918554	318249617.8850236	436763157.4355701	509040053.69103885	338705530.8422317	642773682.2575673	516079960.60492724	210384600.68705937	481577994.721466	541751490.3494467	396518292.1374667	258875733.89345434	193458488.1956988	307465561.33628297	156494177.82135904	1.05548436982786	0.07790521465020693	0.414370179590023
Com_1825_pos	Cortisone acetate	醋酸可的松	P	C23H30O6	402.204	385.201536634096	1.4834107566455	[M+H-H2O]+	8.239	0.608795717891909	2	C18	Lipids and lipid-like molecules	脂质和类脂分子	Steroids and steroid derivatives	类固醇和类固醇衍生物	Pregnane steroids	妊娠类固醇	1950-04-04	HMDB0015459	C08173	-	LMST02030120	5745	[H][C@@]12CC[C@](O)(C(=O)COC(C)=O)[C@@]1(C)CC(=O)[C@@]1([H])[C@@]2([H])CCC2=CC(=O)CC[C@]12C	ITRJWOMZKQRYTA-RFZYENFJSA-N	414200990.6182511	1081465797.407921	1545080531.361278	235254255.72039717	137848442.64957994	1759022934.411202	337531838.8628092	1226611266.5477712	227585346.80063725	611901012.9352674	193125380.51081932	1017884628.4757433	1025449383.7942889	77826039.78743152	387356121.6506532	699456651.1210644	61550828.80357108	4671028.620025844	263106826.2151939	5184136.912553034	2.02818290362747	1.020187761935796	0.0617796666877047
Com_1826_pos	Cholestenone	4-胆甾烯-3-酮	P	C27H44O	384.339	385.346369318681	0.366034261792148	[M+H]+	10.847	0.968282585246388	2	C18	Lipids and lipid-like molecules	脂质和类脂分子	Steroids and steroid derivatives	类固醇和类固醇衍生物	Cholestane steroids	胆甾烷类固醇	601-57-0	HMDB0000921	C00599	map00984;map01120	LMST01010015	91477	[H][C@@]1(CC[C@@]2([H])[C@]3([H])CCC4=CC(=O)CC[C@]4(C)[C@@]3([H])CC[C@]12C)[C@H](C)CCCC(C)C	NYOXRYYXRWJDKP-GYKMGIIDSA-N	16818677.323761504	23370159.612009108	17083810.87324671	54958136.21423184	51472712.63192819	20914568.929073278	11489690.386035783	9362892.99978043	30960963.70577034	12569961.264322268	32133135.57086493	39623677.11803949	68751131.53061458	57317796.04770677	30189272.418179736	78296136.73262948	56519590.40630161	41655745.22893319	49385893.506852694	63714332.52875703	0.481081852770755	-1.05565	0.00144021526027446
Com_1827_pos	27-Hydroxycholesterol	27-羟基胆固醇	P	C27H46O2	402.35	385.345903519944	1.43278332598394	[M+H-H2O]+	8.442	0.9652735371409	1	C18	Lipids and lipid-like molecules	脂质和类脂分子	Steroids and steroid derivatives	类固醇和类固醇衍生物	Bile acids, alcohols and derivatives	胆汁酸、醇及其衍生物	20380-11-4	HMDB0002103	C15610	map00120;map01066;map04979	LMST01010088	123976	[H][C@@]1(CC[C@@]2([H])[C@]3([H])CC=C4C[C@@H](O)CC[C@]4(C)[C@@]3([H])CC[C@]12C)[C@H](C)CCC[C@@H](C)CO	FYHRJWMENCALJY-YSQMORBQSA-N	13426841.193596035	26158580.163479652	13627274.856104238	13199415.821191618	18348347.829258464	75052922.77306062	29482428.40932274	64939268.79679257	12430636.528845789	34023392.59557852	18702982.160759605	2881956.791024538	28439551.82884446	12240436.414057583	33850116.1706163	24473840.05599475	7847967.016905739	5107654.013152691	6742603.519554951	8986600.527686266	2.01434741584153	1.010312527379834	0.0356751458642898
Com_1831_pos	5beta-Dihydrocortisol	5beta-二氢皮质醇	P	C21H32O5	364.225	387.214069030974	0.304671651090575	[M+Na]+	6.035	0.632736457318193	1	C18	Lipids and lipid-like molecules	脂质和类脂分子	Steroids and steroid derivatives	类固醇和类固醇衍生物	Hydroxysteroids	羟基类固醇	1482-50-4	HMDB0003259	C05471	map00140	LMST02030204	164838	[H][C@@]12CC[C@](O)(C(=O)CO)[C@@]1(C)C[C@H](O)[C@@]1([H])[C@@]2([H])CC[C@]2([H])CC(=O)CC[C@]12C	ACSFOIGNUQUIGE-AIPUTVCKSA-N	1204824.1733441087	13307033.328946838	8276334.50901762	2662721.5040997053	6200933.099572879	10527102.95562921	8745478.116055522	18011216.803461302	5379568.638631739	14486914.077349415	7101718.095698706	3011928.923270063	12838144.278280463	7327857.050948615	22192187.050525766	19288031.262145553	6579103.95325082	3017679.7376688607	11931208.320438268	4904893.643978545	0.904365394710018	-0.145022	0.717304730565432
Com_1832_pos	Camptothecin	喜树碱	P	C20H16N2O4	348.111	389.111210428361	1.2651951485329	[M+Na]+	5.504	-	3	C18	Alkaloids and derivatives	生物碱及其衍生物	Camptothecins	喜树碱类	-	-	7689-03-04	-	C01897	map01063;map01110;map07042	-	24360	CCC1(C2=C(COC1=O)C(=O)N3CC4=CC5=CC=CC=C5N=C4C3=C2)O	VSJKWCGYPAHWDS-FQEVSTJZSA-N	175449.95322940423	1220956.312941884	1733356.8055558412	15049774.239287507	4369515.627204675	758788.3417794342	1327024.38117547	1020497.4412057159	11682635.894632723	1342790.8104984548	2186018.034318664	751683.5033405307	18775974.523604613	21070049.08956176	1054538.7114700945	352873.6560998716	667511.5535732688	1191954.75013185	897141.4430967447	133201.32232058005	0.821580546083712	-0.283526	0.669769565356638
Com_1833_pos	3-Oxo-7-hydroxychol-4-enoic acid	3-氧代-7-羟基胆-4-烯酸	P	C24H36O4	388.261	389.268305206196	0.913801476499182	[M+H]+	6.803	0.991012439384222	1	C18	Lipids and lipid-like molecules	脂质和类脂分子	Steroids and steroid derivatives	类固醇和类固醇衍生物	Bile acids, alcohols and derivatives	胆汁酸、醇及其衍生物	14772-95-3	HMDB0062744	-	-	LMST04010239	193493	[H][C@@](C)(CCC(O)=O)[C@@]1([H])CC[C@@]2([H])[C@]3([H])[C@]([H])(O)CC4=CC(=O)CC[C@]4(C)[C@@]3([H])CC[C@]12C	CFLVYJJIZHNITM-NLXMLWGDSA-N	78372204.4256496	125725124.7449057	56418563.74622095	136224757.80371872	42222451.67113093	278548828.002159	287012924.260315	56391626.97739149	50898467.07253655	47875635.800139666	140510479.41276446	211274303.37652716	23480427.144886415	105436493.21532321	177911800.355962	41378552.28529015	87250854.62287924	92475223.80400176	46037322.94490554	90930292.04068834	1.14065785363178	0.18986611249233845	0.837646353099171
Com_1837_pos	Salvinorin B	-	P	C21H26O7	390.168	391.175333397201	0.470046932362635	[M+H]+	5.635	-	3	C18	Lipids and lipid-like molecules	脂质和类脂分子	Prenol lipids	异戊烯醇脂	Terpene lactones	萜内酯	92545-30-7	-	-	-	-	11440685	CC12CCC3C(=O)OC(CC3(C1C(=O)C(CC2C(=O)OC)O)C)C4=COC=C4	BLTMVAIOAAGYAR-CEFSSPBYSA-N	2708918.805034385	1616458.395233253	3832207.427966495	4755518.845060768	2206651.252787397	4380116.230707338	4424397.362467093	4277963.585184679	1725977.0369481451	914354.2670199377	983203.0203259167	3952696.128995841	1906759.5857040517	958040.8641219985	2130394.2607186716	2069397.297091566	1372690.9224492484	770990.8678197234	1222958.3975113078	1559144.9344246997	1.82217061211378	0.8656580468056332	0.0212992017032859
Com_1839_pos	Beta-Cortol	beta-皮甾五醇	P	C21H36O5	368.256	391.245009690865	1.27712454756365	[M+Na]+	7.234	0.999999996836433	1	C18	Lipids and lipid-like molecules	脂质和类脂分子	Steroids and steroid derivatives	类固醇和类固醇衍生物	Hydroxysteroids	羟基类固醇	667-65-2	HMDB0005821	-	-	LMST02030229	439451	[H][C@@]12CC[C@](O)([C@H](O)CO)[C@@]1(C)C[C@H](O)[C@@]1([H])[C@@]2([H])CC[C@]2([H])C[C@H](O)CC[C@]12C	FFPUNPBUZDTHJI-ZFOKFBPFSA-N	37146943.093449704	17819731.853402525	167066582.49604526	274183883.91548365	213329207.5728205	41022287.06385362	131808657.25219138	11332193.581305359	343144213.61545795	222575100.0343367	44071188.5922241	41614512.66141382	27693329.479909994	214685474.60688382	4894736.991793803	486217.55525948486	160817246.5260925	92121843.27169609	187916922.47719282	24036428.127219155	1.82808407310836	0.8703324210892923	0.187952338553864
Com_183_pos	Methyl Nicotinate	烟酸甲酯	P	C7H7NO2	137.048	138.055263168714	2.06620581969501	[M+H]+	5.4	0.999886330778218	1	C18	Organoheterocyclic compounds	有机杂环化合物	Pyridines and derivatives	吡啶及其衍生物	Pyridinecarboxylic acids and derivatives	吡啶羧酸及其衍生物	93-60-7	HMDB0029806	D04991	-	-	7151	COC(=O)C1=CN=CC=C1	YNBADRVTZLEFNH-UHFFFAOYSA-N	71961725.02792384	57529368.5511934	130673498.98407085	149221579.6707773	85342824.44420002	83058031.3055917	191418599.87404856	88907557.58004345	142814002.37182346	87475714.50722966	97519718.983987	79053818.1367801	135531290.20193017	137797605.81333876	79862059.16730197	53857148.22043724	128885785.19658257	180040135.69768533	64026109.14650676	185612737.43114585	0.952911796794034	-0.0695854	0.853031024615552
Com_1841_pos	hyocholic acid	猪胆酸	P	C24H40O5	408.288	391.283970671281	0.757624611130175	[M+H-H2O]+	6.92	0.956906962147011	1	C18	Lipids and lipid-like molecules	脂质和类脂分子	Steroids and steroid derivatives	类固醇和类固醇衍生物	Bile acids, alcohols and derivatives	胆汁酸、醇及其衍生物	547-75-1	HMDB0000760	C17649	map00121	LMST04010064	131750324	[H][C@@]12CCC([C@H](C)CCC(O)=O)[C@@]1(C)CC[C@@]1([H])[C@@]2([H])[C@H](O)[C@H](O)[C@]2([H])C[C@H](O)CC[C@]12C	DKPMWHFRUGMUKF-NNFRHCBVSA-N	36472869.44500081	120877093.5650758	54576778.59415494	89401234.24178657	18062770.212973494	183076746.07938185	193566430.1448385	17447524.596835483	106705775.92962874	79106800.69637483	49118360.442384355	122557512.02582566	3537187.3753132136	106730017.55147909	26880480.908989057	7942979.59304123	99901415.85493107	469481245.8004173	57216286.838155024	274607599.997945	0.738352951765648	-0.437617	0.756622883146485
Com_1844_pos	Fraxin	秦皮苷	P	C16H18O10	370.09	393.079113963109	0.232475589697591	[M+Na]+	5.134	-	3	C18	Phenylpropanoids and polyketides	苯丙素类和聚酮类	Coumarins and derivatives	香豆素及其衍生物	Coumarin glycosides	香豆素糖苷	524-30-1	HMDB0252486	C09266	-	-	5909448	COC1=CC2=C(OC(=O)C=C2)C(OC2OC(CO)C(O)C(O)C2O)=C1O	CRSFLLTWRCYNNX-UHFFFAOYSA-N	2380692.186856602	106473.94800160901	1421392.9246094434	8918426.489639595	465193.84468407976	4303081.266600194	12119447.959070964	384072.4909325386	6197215.6135049425	473102.5925444579	650292.0474052059	1561253.5485644124	10647501.186462935	6577389.901177369	1562336.843723106	5750846.629095772	201452.71334674986	5629483.46824263	420261.1495895733	518372.3230363534	1.09695668433992	0.13350655899381839	0.930328483579615
Com_1846_pos	13,14-DIHYDROPROSTAGLANDIN E1	6-酮前列腺素	P	C20H34O6	370.236	393.224344674502	1.06776755684961	[M+Na]+	6.147	0.983989662981759	1	C18	Lipids and lipid-like molecules	脂质和类脂分子	Fatty Acyls	脂肪酰类	Eicosanoids	类二十烷酸	58962-34-8	HMDB0002886	C05961	map00590;map01100	LMFA03010001	5280888	CCCCCC(C=CC1C(CC(C1CC(=O)CCCCC(=O)O)O)O)O	KFGOFTHODYBSGM-ZUNNJUQCSA-N	38497872.38435235	40207267.24401012	26124375.65855899	21401957.88669549	32089274.31276961	42011963.85656687	27222981.56393548	38488493.92679314	100465009.51904638	44756083.94656512	29442720.38654347	24418897.307820454	33284217.14900653	90146146.0787246	41052817.883545995	31303745.044754665	54241057.94680579	106600795.16230425	23317276.249773942	136761529.68574828	0.720798245353171	-0.472333	0.371789363576944
Com_1850_pos	3',4',5',5,7-Pentamethoxyflavone	5,7,3',4',5'-五甲氧基黄酮	P	C20H20O7	372.121	395.110399046022	0.80362597749169	[M+Na]+	5.59	0.921364893501808	1	C18	Phenylpropanoids and polyketides	苯丙素类和聚酮类	Flavonoids	黄酮类化合物	O-methylated flavonoids	O-甲基化黄酮类化合物	53350-26-8	HMDB0246928	-	-	LMPK12111076	493376	COC1=CC(OC)=C2C(=O)C=C(OC2=C1)C1=CC(OC)=C(OC)C(OC)=C1	GIKVSFNAEBQLGB-UHFFFAOYSA-N	1688730.4224148563	2864272.756510814	2250402.73704492	4980310.1859254595	3784469.3626038614	2529890.7735011578	1726017.796755502	2209652.7870206274	4939441.331006128	2017477.2996253162	1590219.630895664	4951440.380216013	8301396.268802047	1699317.3044607667	977303.2480891221	1473513.629807099	72092.43536734857	341352.56135697773	247202.7679914897	156158.7064462351	1.46343614033993	0.5493597925351871	0.038835582096019
Com_1851_pos	Tetrahydrocurcumin	四氢姜黄素	P	C21H24O6	372.157	395.146432290181	0.155068355573867	[M+Na]+	5.838	1	1	C18	Phenylpropanoids and polyketides	苯丙素类和聚酮类	Diarylheptanoids	二芳基庚烷类	Linear diarylheptanoids	线性二芳基庚烷	36062-04-1	HMDB0005789	-	-	-	124072	COC1=CC(CCC(=O)CC(=O)CCC2=CC(OC)=C(O)C=C2)=CC=C1O	LBTVHXHERHESKG-UHFFFAOYSA-N	299101414.31721497	10392111.555650152	9254170.216485461	105702545.54631971	634178525.5019023	28747096.903550148	3778536.2843592637	19425988.94030408	696511039.7511535	248354657.32127333	358532707.07635134	114360916.08298315	217209185.3300794	110624904.85966805	65562972.33143476	33659963.90256884	95138957.90937774	117813025.19794594	176397980.58602032	9353095.84904134	1.58275148478371	0.6624347489583403	0.563378753609278
Com_1857_pos	Fosbretabulin	康普瑞汀	P	C18H21O8P	396.097	397.104927669165	0.549534431468885	[M+H]+	5.692	-	3	C18	Phenylpropanoids and polyketides	苯丙素类和聚酮类	Stilbenes	芪类	-	-	168555-66-6	HMDB0252462	D09346	-	-	5351387	COC1=C(C=C(C=C1)C=CC2=CC(=C(C(=C2)OC)OC)OC)OP(=O)(O)O	WDOGQTQEKVLZIJ-WAYWQWQTSA-N	5699068.694507339	240887.81629119389	2215990.9933355167	2376965.227414476	15741967.628005361	454647.6563714398	3560681.6469380218	68709.18772046526	21969496.74857422	5411822.06690989	23546079.777491495	5461295.912950418	7106574.710642558	5739568.260784314	4474181.707988038	1507036.4661999128	3277362.2642453127	10472775.62603537	12048318.941393543	411905.08174340264	0.779798239738019	-0.358827	0.244448549255064
Com_1866_pos	S-adenosyl-L-methionine	S-腺苷蛋氨酸	P	C15H22N6O5S	398.137	399.144341757807	0.497924265998837	[M+H]+	1.307	0.932412345493254	1	C18	Nucleosides, nucleotides, and analogues	核苷、核苷酸和类似物	5'-deoxyribonucleosides	5'-脱氧核糖核苷	5'-deoxy-5'-thionucleosides	5'-脱氧-5'-硫核苷	52248-03-0	HMDB0001185	C00019	map00261;map00270;map00330;map00908;map01060;map01070;map01100;map01110;map01130;map01230;map04122	-	34756	C[S+](CCC(C(=O)O)N)CC1C(C(C(O1)N2C=NC3=C(N=CN=C32)N)O)O	MEFKEPWMEQBLKI-AIRLBKTGSA-O	32617394.3593493	71543780.47923963	62520523.52219917	91361213.38210785	158646977.57166305	108212719.03267588	92440528.98051198	100703655.85493436	109587449.01368198	52733808.730007514	106558948.11100481	66387571.84228807	41873602.274260186	49533296.386373565	71235030.47049488	75812279.28648748	63403933.12604039	21041158.319872767	38167929.50414053	11293873.245615916	1.61444295750493	0.6910364676607275	0.042941517705645
Com_1869_pos	3beta-Hydroxy-5-cholestenoic acid	3-beta-羟基-5-胆甾醇酸酯	P	C27H44O3	416.329	399.32547998045	0.624552997821633	[M+H-H2O]+	7.356	0.95058538950551	2	C18	Lipids and lipid-like molecules	脂质和类脂分子	Steroids and steroid derivatives	类固醇和类固醇衍生物	Bile acids, alcohols and derivatives	胆汁酸、醇及其衍生物	6561-58-6	HMDB0012453	C17333	map00120	LMST04030072	40579073	[H][C@@]1(CC[C@@]2([H])[C@]3([H])CC=C4C[C@@H](O)CC[C@]4(C)[C@@]3([H])CC[C@]12C)[C@H](C)CCC[C@@H](C)C(O)=O	WVXOMPRLWLXFAP-KQOPCUSDSA-N	74849103.00648378	48745796.09087413	73231550.32926433	49478215.11105838	75748290.1129755	78246380.50596656	96291839.85049221	114670953.6716373	52279228.199291915	49303039.63088666	58371757.39671796	78736385.53754085	61728825.64310412	55221483.42531882	67825143.61586817	50873926.41606094	12957381.855287734	14147049.255225122	40979899.72336673	17867694.07523935	1.55402127829787	0.6360062578541489	0.0317382517498165
Com_1874_pos	Palmitoylcarnitine	棕榈酰肉碱	P	C23H46NO4+	400.343	400.341813083103	0.866549869230511	[M+H]+	7.41	0.999942370238226	1	C18	Lipids and lipid-like molecules	脂质和类脂分子	Fatty Acyls	脂肪酰类	Fatty acid esters	脂肪酸酯	6865-14-1	HMDB0240783	-	-	LMFA07070004	462	CCCCCCCCCCCCCCCC(=O)OC(CC(=O)O)C[N+](C)(C)C	XOMRRQXKHMYMOC-UHFFFAOYSA-O	154165195.74527684	164546608.33777648	217968637.76276815	169681082.96391863	175615018.50096926	164531659.66187814	94260103.67516571	97431201.82116601	201276174.99523318	247533216.7184512	466502667.8629099	160173867.61758965	120663259.51927425	856590939.9015079	711481149.9545417	646238258.3972437	738714137.1970943	1188772237.58419	459282412.00038975	882610835.9273716	0.270743193909638	-1.885	0.000716909542440679
Com_1877_pos	2-arachidonoylglycerol	2-花生酰基甘油	P	C23H38O4	378.277	401.265832947087	0.996764019561137	[M+Na]+	9.055	1	1	C18	Lipids and lipid-like molecules	脂质和类脂分子	Endocannabinoids	内源性大麻素	-	-	53847-30-6	HMDB0004666	C13856	map04080;map04723	LMGL01010023	5282280	CCCCCC=CCC=CCC=CCC=CCCCC(=O)OC(CO)CO	RCRCTBLIHCHWDZ-DOFZRALJSA-N	17095738039.141275	23797757252.37359	10931802972.07313	12212854943.00422	23644982589.402172	21398517875.41252	13136954331.18776	5674934720.514597	18720295785.440876	13648421050.836151	29346096383.558838	14555023325.775476	3940488173.339663	20160297217.91202	22912355120.130463	12277489264.588339	19263164199.960617	1666643746.8402305	16787270524.261318	2288051794.23049	1.11917424345077	0.16243466597714648	0.30278807812431
Com_1880_pos	7alpha-Hydroxy-Cholestenone	7α-羟基胆甾烯酮	P	C27H44O2	400.334	401.340556252406	2.18254584995768	[M+H]+	10.457	0.980260988258222	1	C18	Lipids and lipid-like molecules	脂质和类脂分子	Steroids and steroid derivatives	类固醇和类固醇衍生物	Cholestane steroids	胆甾烷类固醇	3862-25-7	HMDB0001993	C05455	map00120;map01100	LMST04030123	123743	[H][C@@]1(CC[C@@]2([H])[C@]3([H])[C@H](O)CC4=CC(=O)CC[C@]4(C)[C@@]3([H])CC[C@]12C)[C@H](C)CCCC(C)C	IOIZWEJGGCZDOL-RQDYSCIWSA-N	639899.6778502002	69356209.64416231	159594.55551617485	13720868.143994953	59584865.69793418	10734137.687613081	157446.82159469827	3258329.8482642462	4325689.147626481	34557968.48376748	43100229.60129298	1177460.1629772647	3996442.396763042	19840646.011386722	37314041.74596679	27366723.847004555	1724145.4412001106	55021489.002152815	331903.20516760065	54724845.239049405	0.803338819740338	-0.31592	0.442876558621222
Com_1881_pos	7-keto Cholesterol	胆甾-3-羟基-5-烯-7-酮	P	C27H44O2	400.334	401.341202065392	0.569360918605299	[M+H]+	10.902	0.971637855531304	1	C18	Lipids and lipid-like molecules	脂质和类脂分子	Steroids and steroid derivatives	类固醇和类固醇衍生物	Cholestane steroids	胆甾烷类固醇	566-28-9	HMDB0000501	-	-	LMST01010049	53477696	[H][C@@]12CCC([C@H](C)CCCC(C)C)[C@@]1(C)CC[C@@]1([H])[C@@]2([H])C(=O)C=C2CC(O)CC[C@]12C	YIKKMWSQVKJCOP-QJFKPLHKSA-N	3905014.0957444287	9485643.449498277	17321259.345368803	17574145.602407787	18129510.078746673	10305927.289798079	3144556.221878133	12756940.977959963	6175426.337704387	15082342.121768937	22420938.765325304	11078730.743890965	12436391.214356361	6555649.11351462	27155295.05479511	16996360.838510238	6635560.864719036	21421319.92636118	23961457.652520247	12144571.78858637	0.708186075693813	-0.4978	0.150777120936377
Com_1882_pos	N-(3-Methoxybenzyl)oleamide	N-苄基-9顺-油酸酰胺	P	C26H43NO2	401.329	402.336294558632	0.960411540256557	[M+H]+	6.132	-	3	C18	Benzenoids	苯类化合物	Phenol ethers	苯酚醚	Anisoles	苯甲醚类	883715-21-7	-	-	-	-	-	CCCCCCCCC=CCCCCCCCC(=O)NCC1=CC(=CC=C1)OC	ZMKZIKHBSPDWEF-KHPPLWFESA-N	849878.9639286246	12928415.197396614	1214308.4236377617	1599013.1051159268	2376957.2703476762	234957.6782027403	1657571.3443731416	864515.5399636582	3677561.815007392	2381494.0365235214	2942123.877738003	1959361.4333479009	347379.7261169983	13312233.504445584	620842.6231125932	520443.634064321	1172477.7322188462	11094300.443887478	1325921.2104790707	6438554.632438577	0.699273316040097	-0.516072	0.727136402914566
Com_1886_pos	Misoprostol	米索前列醇	P	C22H38O5	382.272	405.26099778861	0.345856913940747	[M+Na]+	7.921	0.911942186833485	1	C18	Lipids and lipid-like molecules	脂质和类脂分子	Fatty Acyls	脂肪酰类	Eicosanoids	类二十烷酸	59122-46-2	HMDB0015064	D00419	-	-	5282381	CCCCC(C)(CC=CC1C(CC(=O)C1CCCCCCC(=O)OC)O)O	OJLOPKGSLYJEMD-URPKTTJQSA-N	27098401.218973	24681697.07390339	35880702.7299969	29819948.407428313	37569053.415769786	78943553.26506618	27544553.8052207	24352848.400419395	41321128.99616254	29566387.17908687	33777364.74071809	20888640.14115449	32015078.137791026	37478638.12810623	30305747.979342323	20674906.376331214	41924110.21970881	64111052.71239646	32721440.126945224	65670781.34440769	0.939959375315585	-0.0893297	0.737108678852342
Com_1887_pos	Methyl cholate	胆酸甲酯	P	C25H42O5	422.303	405.299405288384	1.21882001280034	[M+H-H2O]+	9.262	0.68159204461685	1	C18	Lipids and lipid-like molecules	脂质和类脂分子	Steroids and steroid derivatives	类固醇和类固醇衍生物	Bile acids, alcohols and derivatives	胆汁酸、醇及其衍生物	1448-36-8	-	-	-	-	-	CC(CCC(=O)OC)C1CCC2C1(C(CC3C2C(CC4C3(CCC(C4)O)C)O)O)C	DLYVTEULDNMQAR-UHFFFAOYSA-N	11095191.206944548	137914321.96616766	24367908.558609404	166836364.95810455	102636087.72848804	53522672.76021142	92130563.77373007	26992176.255439196	98015936.96090728	126620285.42137	105761098.93616195	35513619.45944305	6360164.473322628	120983320.3845674	121240839.47280647	64486018.22185634	105900697.60471474	7335553.547121732	151158478.7471401	14338394.13738418	1.14603261534473	0.19664810284397088	0.499037652933162
Com_1891_pos	3alpha,7alpha-dihydroxy-12-oxo-5beta-cholanic acid	3alpha，7alpha-二羟基-12-氧代-5beta-胆烷酸	P	C24H38O5	406.272	407.278864508707	0.899622312070666	[M+H]+	6.472	0.878328315102925	1	C18	Lipids and lipid-like molecules	脂质和类脂分子	Steroids and steroid derivatives	类固醇和类固醇衍生物	Bile acids, alcohols and derivatives	胆汁酸、醇及其衍生物	2458-08-04	HMDB0000400	-	-	LMST04010176	94235	CC(CCC(=O)O)C1CCC2C1(C(=O)CC3C2C(CC4C3(CCC(C4)O)C)O)C	MIHNUBCEFJLAGN-DMMBONCOSA-N	7604555.128217503	7503284.286687431	7166545.101810376	3130844.314055342	1248622.495471221	4664325.282095576	12318952.902743088	2510408.2517106025	9404563.247864911	1682479.8672513666	2820316.648513503	19389775.92127204	258465.7295327695	5653467.729285402	2227468.9497869783	964407.8986415707	3612780.342864541	4331002.412418408	2315220.21903777	10654625.523168657	1.0958699247621	0.13207656651250105	0.390412270676311
Com_189_pos	1,2-Dimethoxybenzene	1,2-二甲氧基苯	P	C8H10O2	138.068	139.075361112168	0.136800859394015	[M+H]+	6.096	0.503054856588413	1	C18	Benzenoids	苯类化合物	Benzene and substituted derivatives	苯及其取代衍生物	Methoxybenzenes	甲氧基苯类	91-16-7	HMDB0032139	-	-	-	7043	COC1=CC=CC=C1OC	ABDKAPXRBAPSQN-UHFFFAOYSA-N	26910528.878913984	20557506.070054095	30179000.88356353	34723184.40896847	29409525.517373517	32632913.998592075	32202903.20171163	22248674.09242146	36197453.11920889	29803172.467178486	25194868.03540472	28751850.567466144	27153399.55063082	31997302.682405185	29316031.258153282	20795628.24661787	29305114.036086317	37741947.480322145	24452723.159722514	53251284.510675676	0.957477332993924	-0.0626898	0.805996352667284
Com_1901_pos	Acetylcorynoline	乙酰紫堇灵	P	C23H23NO6	409.153	410.159492870828	0.84841016014409	[M+H]+	5.754	-	3	C18	Alkaloids and derivatives	生物碱及其衍生物	Benzophenanthridine alkaloids	苯并菲啶生物碱	Hexahydrobenzophenanthridine alkaloids	六氢苯并菲啶生物碱	18797-80-3	HMDB0247932	-	-	-	13909033	CN1CC2=C3OCOC3=CC=C2C2(C)C(CC3=CC4=C(OCO4)C=C3C12)OC(C)=O	PUHCFWFODBLSAP-UHFFFAOYSA-N	2645906.001163881	3211388.5898200558	1461871.3972791506	4652779.038701767	1947863.6236260335	8290546.696760693	5162513.49953069	6518536.38762456	2076535.1021282938	1144529.3593872634	9213889.610197825	2961428.8875049567	1491466.4652353998	2304829.4466890832	6675613.423152654	7013948.301805121	2914915.7984531834	462012.537498456	4458424.808390767	1127773.105494246	0.96085799367061	-0.0576049	0.80133406950858
Com_1902_pos	(E/Z)-4-Hydroxytamoxifen	阿非昔芬	P	C26H29NO2	387.22	410.209118120457	0.227572170071429	[M+Na]+	5.511	0.558981528112703	1	C18	Phenylpropanoids and polyketides	苯丙素类和聚酮类	Stilbenes	芪类	-	-	68392-35-8	HMDB0060530	C05011	map00982	-	449459	CC\C(=C(/C1=CC=C(O)C=C1)C1=CC=C(OCCN(C)C)C=C1)C1=CC=CC=C1	TXUZVZSFRXZGTL-QPLCGJKRSA-N	14921609.852295712	3529994.6110266806	11624331.14917946	8112088.359502947	11248570.69193529	20268321.186089315	6095721.863425058	10158216.641078856	5458794.209770049	10557209.8411288	4356623.346894419	10762663.43261365	19247089.35158009	820745.789126439	2386074.551136361	9936693.82845497	2164339.2909907075	75235.13135848285	5650010.567250412	1783963.3502050007	1.78329356945658	0.8345442219398919	0.0465456635607758
Com_1906_pos	3,7-DIKETO-5BETA-CHOLAN-24-OIC ACID	脱氢鹅去氧胆酸	P	C24H36O4	388.261	411.250574336162	0.0369239988140924	[M+Na]+	6.809	0.999989268937721	1	C18	Lipids and lipid-like molecules	脂质和类脂分子	Steroids and steroid derivatives	类固醇和类固醇衍生物	Bile acids, alcohols and derivatives	胆汁酸、醇及其衍生物	859-97-2	-	-	-	LMST04010136	94192	CC(CCC(=O)O)C1CCC2C1(CCC3C2C(=O)CC4C3(CCC(=O)C4)C)C	IOOKJGQHLHXYEF-FFFIEFPASA-N	28997627.878705617	33348296.29885521	17626134.878557198	63139557.106109284	17734955.784005243	91882381.31777741	117110021.57847778	2050851.9515172162	18884751.730460774	21239392.885700043	69039689.86244316	78442931.92620192	39592114.4286906	48659579.428753726	71862349.61812049	42214657.00710053	43392296.46442527	43208168.59685491	22533433.909096908	49739214.61871955	0.809959854016903	-0.304078	0.141743997996282
Com_1907_pos	23-Norcholic acid	23-脱甲胆酸	P	C23H38O5	394.272	412.305355382709	0.950149535014241	[M+NH4]+	6.424	0.507380109597662	1	C18	Lipids and lipid-like molecules	脂质和类脂分子	Steroids and steroid derivatives	类固醇和类固醇衍生物	Bile acids, alcohols and derivatives	胆汁酸、醇及其衍生物	60696-62-0	-	-	-	LMST04060019	164231498	CC(CC(=O)O)C1CCC2C1(C(CC3C2C(CC4C3(CCC(C4)O)C)O)O)C	SHUYNJFEXPRUGR-RTCCEZQESA-N	11403078.902777193	18216404.66047536	22888715.18063159	24995500.549344823	26254944.02352592	15260580.882564755	27540391.320801146	205984.45687130763	39128406.69719314	65011905.35771432	16918090.04239954	21777561.067873932	27247926.76925379	54815600.15865078	33082713.545802966	39478867.92862758	34220785.19342162	37611678.097034596	44687173.69451423	32927607.9419987	0.731999220411859	-0.450086	0.170708888956275
Com_1909_pos	DEHP	邻苯二甲酸二辛酯	P	C24H38O4	390.277	413.266027215625	0.468345227404763	[M+Na]+	10.389	0.999989407547915	1	C18	Benzenoids	苯类化合物	Benzene and substituted derivatives	苯及其取代衍生物	Benzoic acids and derivatives	苯甲酸及其衍生物	117-81-7	HMDB0249243	C03690	-	-	-	CCCCC(CC)COC(=O)C1=CC=CC=C1C(=O)OCC(CC)CCCC	BJQHLKABXJIVAM-UHFFFAOYSA-N	67222098.23568049	67439228.12949412	72772874.81024007	80443902.87973376	84201953.90390152	81689101.57361193	48717233.37979222	46593017.391633525	96180201.85679327	71038224.45207036	82303642.0367305	56850992.32615513	1103356628.815157	100047920.20562765	82509171.00174908	57126304.276352994	66640526.367143564	84552114.15151393	62380332.62891214	74359171.01492563	0.404659053504012	-1.30522	0.303704685145084
Com_1910_pos	12-ketolithocholic acid	12-酮基石胆酸	P	C24H38O4	390.277	413.266063312293	0.375855362327253	[M+Na]+	6.917	0.999999989696852	1	C18	Lipids and lipid-like molecules	脂质和类脂分子	Steroids and steroid derivatives	类固醇和类固醇衍生物	Bile acids, alcohols and derivatives	胆汁酸、醇及其衍生物	5130-29-0	HMDB0000328	-	-	LMST04010155	3080612	[H][C@@]1(CC[C@@]2([H])[C@]3([H])CC[C@]4([H])C[C@H](O)CC[C@]4(C)[C@@]3([H])CC(=O)[C@]12C)[C@H](C)CCC(O)=O	CVNYHSDFZXHMMJ-VPUMZWJWSA-N	167965908.18937257	124625121.47575377	238619703.43857518	227381295.55248109	76996923.62794136	350959409.5520357	439431549.26110995	101142660.34639107	175292016.52951646	214998336.57638213	159398956.76079643	374648166.8178858	122702134.94578367	253959254.49687362	200656596.74478075	62812992.20861337	235618263.98062575	1237824621.1969566	166786711.84527677	584927658.2850004	0.622890271774246	-0.68295	0.426256828325081
Com_1911_pos	Apocholic acid	原胆酸	P	C24H38O4	390.277	413.266014243713	0.501582932042963	[M+Na]+	7.22	0.999999999810133	1	C18	Lipids and lipid-like molecules	脂质和类脂分子	Steroids and steroid derivatives	类固醇和类固醇衍生物	Bile acids, alcohols and derivatives	胆汁酸、醇及其衍生物	641-81-6	-	C15375	-	LMST04010224	101818	CC(CCC(=O)O)C1CCC2=C3CCC4CC(CCC4(C3CC(C12C)O)C)O	XWJTYEGVQBFZHI-IMPNNSMHSA-N	134568014.1276292	135187960.09770745	178970252.42947906	521280140.81614345	394770905.9028175	374499175.6864665	410108480.16023594	103724298.57325786	622977677.7890393	283593451.00218016	324934339.23858255	423231961.4222805	125349685.79505573	665809705.9378854	211480806.18779936	61737737.89744636	546362975.7174319	1505801376.6545575	483611541.1826827	839830691.8427957	0.609018601244542	-0.715442	0.373644629835519
Com_1920_pos	Brucine	马钱子碱	P	C23H26N2O4	394.189	417.177544635491	2.3221447204205	[M+Na]+	5.234	-	3	C18	Alkaloids and derivatives	生物碱及其衍生物	Strychnos alkaloids	马钱子碱	-	-	60583-39-3	-	C09084	-	-	442021	COC1=C(C=C2C(=C1)C34CCN5C3CC6C7C4N2C(=O)CC7OCC=C6C5)OC	RRKTZKIUPZVBMF-IBTVXLQLSA-N	21477207.77009824	11792249.069468856	22214762.193760216	28273564.900804654	19474900.001039844	13531430.86623911	20153899.0872301	18000655.560839646	10743002.50477057	17195546.642977256	6517456.488287851	24326890.07761958	20307204.42467705	2811706.3460774836	5092956.375350716	16894075.83819393	12224233.431672344	1142214.2452430434	9730364.639271868	1298130.9272212766	1.82228107411261	0.8657455019246405	0.0198443475902652
Com_1923_pos	Sarsasapogenin	菝葜皂苷元; 菝葜皂甙元	P	C27H44O3	416.329	417.336333475303	0.0156719719287385	[M+H]+	10.638	0.620035069202972	1	C18	Lipids and lipid-like molecules	脂质和类脂分子	Prenol lipids	异戊烯醇脂	Triterpenoids	三萜类	126-19-2	HMDB0030024	C03963	-	LMST01080007	92095	[H][C@]12C[C@@]3([H])[C@]4([H])CC[C@]5([H])C[C@@H](O)CC[C@]5(C)[C@@]4([H])CC[C@]3(C)[C@@]1([H])[C@H](C)[C@@]1(CC[C@H](C)CO1)O2	GMBQZIIUCVWOCD-WWASVFFGSA-N	33592452.06967398	9422063.747948179	27367523.743403096	257828.35365704203	25055786.108284503	34038127.59769438	18104363.033397228	24130738.040462803	9296454.880687878	18749020.268084053	13099052.303832052	19136278.753581088	19276995.58465367	3422425.4633446718	14310084.049971208	36144324.36167825	4873915.285780671	5020043.60955837	13157592.702823564	209992.56041625584	1.55470860690253	0.6366442068701008	0.406708189085371
Com_1924_pos	Eupalinolide O	野马追内酯O	P	C22H26O8	418.163	419.169167787998	2.15756176002392	[M+H]+	5.486	-	3	C18	Lipids and lipid-like molecules	脂质和类脂分子	Prenol lipids	异戊烯醇脂	Terpene lactones	萜内酯	2170228-67-6	-	-	-	-	-	CC1=CC2C(C(CC(=CCC1OC(=O)C)C=O)OC(=O)C(=CCO)C)C(=C)C(=O)O2	MAIWERGSXNNKMK-KJXUJBMCSA-N	1211124.2833981346	45362.37885429871	386893.00860979874	2975377.4416055568	2248982.111109604	1061936.294664376	809007.6634141556	367281.878805827	5088249.6261955965	1493867.579921322	638278.8123635016	1503475.1126696703	13614351.470125169	2113729.918616921	236079.45098460867	120047.75326072167	138386.8972469524	245943.85977301985	528970.0621561024	262397.33974578313	0.808594817103615	-0.306511	0.479710040616288
Com_1930_pos	Linoleoylcarnitine	亚油酰基肉碱	P	C25H46NO4	424.343	424.341605161407	1.3075248357329	[M+H]+	7.2	0.999877984188125	1	C18	Lipids and lipid-like molecules	脂质和类脂分子	Fatty Acyls	脂肪酰类	Fatty acid esters	脂肪酸酯	36816-10-1	HMDB0006469	-	-	LMFA07070009	6450015	CCCCC\C=C/C\C=C/CCCCCCCC(=O)O[C@H](CC(O)=O)C[N+](C)(C)C	MJLXQSQYKZWZCB-DQFWFXSYSA-O	853498908.9350113	700452469.9806726	615011069.8319113	689963801.6186924	1258600180.1934693	386774675.61936283	411747532.6398115	368833518.6717922	402513016.04983544	540018152.0346516	1090631134.0524344	1295769005.0638993	334438459.95819896	1374995457.313319	1067223958.3112233	1476950415.0552728	1603963283.4333105	1823312435.170276	1428848996.3278713	1185274903.6595964	0.491066394349461	-1.02601	0.00194622995485361
Com_1937_pos	Oleylcarnitine	油烯基肉碱	P	C25H48NO4	426.358	426.357407920108	0.943056259638481	[M+H]+	7.555	0.999754272074396	1	C18	Lipids and lipid-like molecules	脂质和类脂分子	Fatty Acyls	脂肪酰类	Fatty acid esters	脂肪酸酯	38677-66-6	HMDB0005065	-	-	-	46907933	CCCCCCCC\C=C/CCCCCCCC(=O)O[C@H](CC(O)=O)C[N+](C)(C)C	IPOLTUVFXFHAHI-WHIOSMTNSA-O	455412323.0666767	502131336.18652105	417287762.2029966	225405919.4441128	476840199.8843298	295061825.98107374	216309246.41058823	417142804.9454536	355004178.8220363	510709343.2573101	715887326.3481903	764435881.2479281	234675325.94411996	903552325.1177201	1329105484.2730448	1783454000.6119933	1090867100.648128	1298220779.989244	1232410502.9426234	1088080445.7295907	0.370790172574728	-1.43133	0.000419537835726517
Com_1938_pos	Desoxyrhaponticin	去氧土大黄苷	P	C21H24O8	404.147	427.137099488243	1.92872398294824	[M+Na]+	5.529	0.567654642982736	1	C18	Phenylpropanoids and polyketides	苯丙素类和聚酮类	Stilbenes	芪类	Stilbene glycosides	二苯乙烯苷	30197-14-9	HMDB0302913	-	-	-	-	COC1=CC=C(\C=C\C2=CC(O)=CC(O[C@@H]3O[C@H](CO)[C@@H](O)[C@H](O)[C@H]3O)=C2)C=C1	MFMQRDLLSRLUJY-DXKBKAGUSA-N	8823770.92898813	2434848.7888263008	2090836.7945358506	14451002.518238092	26803375.34771226	6040514.573836311	1649726.95571457	3529536.902590189	24113205.81963867	13012650.701233216	17090474.268627677	7136305.994815995	46864029.685004234	24513672.601362184	5622180.937029077	4070241.114707846	4506545.3117568325	7869689.039196201	9549732.70597283	1523171.8653894698	0.79963210141081	-0.322592	0.636702834851611
Com_193_pos	3-Hydroxypicolinic acid	3-羟基-2-吡啶甲酸	P	C6H5NO3	139.027	140.034484332628	1.75744807445352	[M+H]+	0.667	0.778629515981606	1	C18	Organoheterocyclic compounds	有机杂环化合物	Pyridines and derivatives	吡啶及其衍生物	Pyridinecarboxylic acids and derivatives	吡啶羧酸及其衍生物	874-24-8	HMDB0013188	C18620	-	-	13401	OC(=O)C1=C(O)C=CC=N1	BRARRAHGNDUELT-UHFFFAOYSA-N	17215881.016610455	11018983.750142207	18702954.42410167	15401592.30972653	16835185.144953948	18367588.958378308	16662866.687635781	14303977.238436423	20709116.429546442	13793815.733273169	15736675.852500312	11862030.370884987	16195147.216326892	17509719.07322559	16824323.396686476	13791658.59178124	16458010.611656414	19548752.293990716	12692021.32193008	21660143.880995184	1.00451987885905	0.006506114442132078	0.944972957149875
Com_1944_pos	Stearoyl-L-carnitine	硬脂酰-L-肉碱	P	C25H50NO4+	428.374	428.373293419936	0.388865971847039	[M+H]+	7.989	0.999983054690863	1	C18	Lipids and lipid-like molecules	脂质和类脂分子	Fatty Acyls	脂肪酰类	Fatty acid esters	脂肪酸酯	32350-57-5	HMDB0000848	-	-	-	3006797	CCCCCCCCCCCCCCCCCC(=O)OC(CC(=O)O)C[N+](C)(C)C	FNPHNLNTJNMAEE-HSZRJFAPSA-O	159384681.84416124	211109302.14610052	224212411.1242368	103619879.31953417	212271258.11080325	145754060.1118877	83479373.56664497	59971447.5512337	188010965.06130347	272385211.54529613	417820095.5449251	157816199.060666	56284690.06509043	983714287.1567377	545750014.5812057	366245368.54181945	519449226.26418424	695095760.7108483	459209321.7001469	454178240.67177355	0.356605316591713	-1.4876	0.00869124181556256
Com_1952_pos	Guanfu base A	关附甲素	P	C24H31NO6	429.215	430.221927735431	1.19349137826491	[M+H]+	6.258	-	3	C18	Lipids and lipid-like molecules	脂质和类脂分子	Prenol lipids	异戊烯醇脂	Diterpenoids	二萜类	1394-48-5	HMDB0252967	-	-	-	74329634	CC(=O)OC1CC2(C)CN3C4CC56CC(=C)C7C(O)C5C(C1)(C24)C3C6(O)C7OC(C)=O	OGNUSOJAYIHLNS-UHFFFAOYSA-N	50167504.13705287	26266212.703621823	67721981.91218683	49847436.261989504	52940817.1796507	49549882.267331794	55949920.05609854	33676660.608439416	62356002.56914202	44953927.38578285	74445848.54797322	38884963.48504246	33495666.380084533	53948827.38201418	51824786.22916964	40138017.48905735	57424116.0010121	107768065.94639747	71267411.94289364	122834059.7716422	0.756758141165351	-0.402096	0.184003379081899
Com_1953_pos	Allocholic acid	别胆酸	P	C24H40O5	408.288	431.27634057503	1.07626337777509	[M+Na]+	7.054	0.99999974365101	1	C18	Lipids and lipid-like molecules	脂质和类脂分子	Steroids and steroid derivatives	类固醇和类固醇衍生物	Bile acids, alcohols and derivatives	胆汁酸、醇及其衍生物	2464-18-8	HMDB0000505	C17737	map00121	LMST04010092	160636	[H][C@@]1(CC[C@@]2([H])[C@]3([H])[C@H](O)C[C@@]4([H])C[C@H](O)CC[C@]4(C)[C@@]3([H])C[C@H](O)[C@]12C)[C@H](C)CCC(O)=O	BHQCQFFYRZLCQQ-PGHAKIONSA-N	36930253.42374889	177518027.72892264	252639103.76115364	139517032.1019596	91918612.24396208	138691486.13952792	400064638.67505753	5548646.451419605	818122975.4820553	125470875.46074364	152391256.94325468	111205297.68823276	45562397.52492312	459564254.46821964	12730585.578926902	78373912.1608554	370075088.19495785	1663811053.9085867	169125700.2624247	2568936594.7720947	0.388229502830566	-1.36502	0.46748981241408
Com_1962_pos	Picropodophyllin	苦鬼臼毒素	P	C22H22O8	414.131	437.120959166451	0.698247952406952	[M+Na]+	5.785	0.635945836794462	1	C18	Lignans, neolignans and related compounds	木脂素、新木脂素及相关化合物	Lignan lactones	木脂素内酯	Podophyllotoxins	鬼臼毒素	477-47-4	HMDB0015310	C10871	-	-	10607	[H][C@]12COC(=O)[C@]1([H])[C@H](C1=CC(OC)=C(OC)C(OC)=C1)C1=CC3=C(OCO3)C=C1[C@@H]2O	YJGVMLPVUAXIQN-XVVDYKMHSA-N	496792.4667844354	444105.45408521884	235225.1752417871	470864.97262778785	153060.18344448402	1936623.7886352155	431984.01757282537	27189682.231026612	2195154.3346130275	1446933.6933231167	1676817.1159209793	1080212.4459456683	11286268.893689014	1837557.099253253	1166702.3090129904	798194.2068725218	1985195.5661736045	2827133.2488759817	2248295.811888337	2362665.7922296217	1.28352238001635	0.36010845154801163	0.138723107944096
Com_1963_pos	Garcinone C	伽升沃C	P	C23H26O7	414.168	437.15758861171	1.30046721395397	[M+Na]+	6.571	0.840367645405359	1	C18	Organoheterocyclic compounds	有机杂环化合物	Benzopyrans	苯并吡喃类	1-benzopyrans	1-苯并吡喃	76996-27-5	HMDB0029511	-	-	-	44159808	CC(C)=CCC1=C(O)C2=C(OC3=CC(O)=C(O)C(CCC(C)(C)O)=C3C2=O)C=C1O	HLOCLVMUASBDDP-UHFFFAOYSA-N	13101004.203560114	21663630.40561685	27629571.7539751	20930708.339689974	13796532.08627093	28385803.463134304	21103100.16266717	20500450.30373682	29744900.834694516	18084930.762286544	23947692.525789842	7457083.358695398	16827078.228954088	19945907.777774405	12375545.131290806	20618446.105534084	29725682.864386395	34387738.680856414	25726484.887551237	27499112.816813637	0.983661491727997	-0.0237662	0.86112672082976
Com_1964_pos	Eplerenone	依普利酮	P	C24H30O6	414.204	437.192836557724	1.45687131553945	[M+Na]+	6.572	0.999999999986804	1	C18	Lipids and lipid-like molecules	脂质和类脂分子	Steroids and steroid derivatives	类固醇和类固醇衍生物	Steroid lactones	类固醇内酯	107724-20-9	HMDB0014838	C12512	-	-	443872	[H][C@@]12CC[C@@]3(CCC(=O)O3)[C@@]1(C)C[C@H]1O[C@@]11[C@@]2([H])[C@@H](CC2=CC(=O)CC[C@]12C)C(=O)OC	JUKPWJGBANNWMW-VWBFHTRKSA-N	2680691824.9588223	3642353119.8121014	4674535834.993324	3745463853.1042075	3250913683.313941	5148080453.682687	4080703310.9094787	3930658358.265429	5004707343.660937	3415028890.097435	4186164525.8970776	2369380748.990014	3642039733.35642	3933851689.4233317	3965941749.907844	3685135795.494921	4834560880.072171	5412016773.7174635	4191194944.836756	4620047474.908677	0.968971908163565	-0.0454733	0.760927352124894
Com_1968_pos	Calcitriol	骨化三醇	P	C27H44O3	416.329	439.318090069435	0.360125166832571	[M+Na]+	9.88	0.999999889731105	1	C18	Lipids and lipid-like molecules	脂质和类脂分子	Steroids and steroid derivatives	类固醇和类固醇衍生物	Vitamin D and derivatives	维生素D及其衍生物	32222-06-3	HMDB0001903	C01673	map00100;map01100;map04961;map04978;map05152	LMST03020258	5280453	CC(CCCC(C)(C)O)C1CCC2C1(CCCC2=CC=C3CC(CC(C3=C)O)O)C	GMRQFYUYWCNGIN-NKMMMXOESA-N	16325904.188832127	3580017.6472676666	11338339.091222422	37435333.86813872	17441809.550221197	16748573.014386198	11683304.409239883	7205894.474770749	76223974.11196022	10203747.095890397	4464298.41754095	10177335.987181727	12403340.011018366	2395082.7408722397	14959759.759431876	4345995.368693092	14482451.366756786	40187905.565011926	197319090.08280644	2202141.2265329077	0.687227450590629	-0.54114	0.555264424916699
Com_1971_pos	Oleanolic Acid	齐墩果酸	P	C30H48O3	456.36	439.357132089066	0.179877734741497	[M+H-H2O]+	7.909	0.969084782731196	1	C18	Lipids and lipid-like molecules	脂质和类脂分子	Prenol lipids	异戊烯醇脂	Triterpenoids	三萜类	508-02-1	HMDB0002364	C17148	-	LMPR0106150004	10494	[H][C@@]12CC(C)(C)CC[C@@]1(CC[C@]1(C)C2=CC[C@]2([H])[C@@]3(C)CC[C@H](O)C(C)(C)[C@]3([H])CC[C@@]12C)C(O)=O	MIJYXULNPSFWEK-GTOFXWBISA-N	22819286.54432288	2008329.9774039786	3098693.1906223428	440504.13198643713	1446351.1709011956	31595279.185447637	3873555.626193395	350937.5710684041	5258212.566959059	3692611.4631841946	4988269.596204008	1079635.254016035	692190.7688662972	4903510.307640998	8021013.337868554	671961.4364286328	1649827.6329362611	110704.38362860144	3324358.8695817613	624711.0534829574	2.86132275125568	1.5166822398400133	0.233388497920287
Com_1972_pos	N-Oleoyl dopamine	N-油酰多巴胺	P	C26H43NO3	417.324	440.313630189824	0.335925387857398	[M+Na]+	9.63	-	3	C18	Benzenoids	苯类化合物	Phenols	酚类	Benzenediols	苯二醇类	105955-11-1	-	C12272	map04080	LMFA08020140	5282106	CCCCCCCCC=CCCCCCCCC(=O)NCCC1=CC(=C(C=C1)O)O	QQBPLXNESPTPNU-KTKRTIGZSA-N	66276190.608838655	71623695.5906328	40461227.677046835	95320719.51238985	67552291.46100657	60681116.64439552	15035094.532620398	34215483.86104963	44072917.116585374	34778628.68768347	186892949.5200651	22620071.98333714	43614951.319491915	136445786.25087118	111146289.14321986	78940460.66636749	11547569.454206524	63170668.30856285	107891766.91698715	29929864.76399552	0.669044575327634	-0.579826	0.514498334827856
Com_1973_pos	Juglanin	胡桃苷	P	C20H18O10	418.09	441.079199219285	0.00186733724042447	[M+Na]+	5.806	-	3	C18	Phenylpropanoids and polyketides	苯丙素类和聚酮类	Flavonoids	黄酮类化合物	Flavonoid glycosides	黄酮糖苷	5041-67-8	HMDB0029502	-	-	LMPK12111839	13245583	OCC1OC(OC2=C(OC3=CC(O)=CC(O)=C3C2=O)C2=CC=C(O)C=C2)C(O)C1O	POQICXMTUPVZMX-UHFFFAOYSA-N	727522.0888981561	2283538.044299041	533536.2394692124	1655134.2269107292	1367743.2658209302	1385234.9512013483	1854089.989537544	1469528.8493426393	2323427.6759786867	1659977.9927751059	512122.95627668244	145839.99063306622	4399633.195705711	964030.8943360032	1486818.0703430274	2825750.1616235576	187335.60689004484	1130322.8696066302	822082.7450033806	662100.464463942	1.16166948803856	0.216199659281549	0.17965155468496
Com_1975_pos	7alpha,27-Dihydroxycholesterol	7α,27-二羟基胆固醇	P	C27H46O3	418.345	441.333390233074	1.21853324789209	[M+Na]+	9.706	0.999999723920854	1	C18	Lipids and lipid-like molecules	脂质和类脂分子	Steroids and steroid derivatives	类固醇和类固醇衍生物	Bile acids, alcohols and derivatives	胆汁酸、醇及其衍生物	4725-24-0	HMDB0006281	C06341	map00120	LMST04030081	440985	[H][C@@]1(CC[C@@]2([H])[C@]3([H])[C@H](O)C=C4C[C@@H](O)CC[C@]4(C)[C@@]3([H])CC[C@]12C)[C@H](C)CCCC(C)CO	RXMHNAKZMGJANZ-DTTSCKGMSA-N	2336589663.4036384	2058274786.6110158	3071385120.732239	2079605439.629666	3186593168.7693996	6802723344.624924	3248255425.84347	2254744470.832683	2161990374.883535	2002640383.5656888	1883469518.7451446	4296169687.993997	3217071480.354231	1797084349.0362935	5121651790.415673	2550396182.1622477	589261913.714481	203126023.3512601	1079988640.5157208	454508186.4329139	1.37796335101725	0.46253751793423414	0.0975761596126789
Com_1977_pos	Soyasapogenol B	大豆甾醇B	P	C30H50O3	458.376	441.372523715659	0.362768435998909	[M+H-H2O]+	6.89	0.939816381100891	1	C18	Lipids and lipid-like molecules	脂质和类脂分子	Prenol lipids	异戊烯醇脂	Triterpenoids	三萜类	595-15-3	HMDB0034648	C08980	-	-	115012	[H][C@@]12CC(C)(C)C[C@@H](O)[C@]1(C)CC[C@]1(C)C2=CC[C@]2([H])[C@@]3(C)CC[C@H](O)[C@](C)(CO)[C@]3([H])CC[C@@]12C	YOQAQNKGFOLRGT-UXXABWCISA-N	48591371.63286859	366301.44036469946	63645827.64339516	10256612.805975152	7982801.56022007	45412358.57152967	16079659.050105833	16818749.286885623	4137891.8345050965	13996041.623910446	1356915.9464138765	12836968.296669042	15604481.199826201	131184.0939965866	626443.4300242623	22168165.376962747	216709.69397091688	4385971.855704101	1126675.7728825554	408614.17867935164	3.86135561264551	1.9491074258091985	0.0184862728897353
Com_1979_pos	Ginkgolide J	银杏内酯J	P	C20H24O10	424.137	442.16998773241	1.7972204261034	[M+NH4]+	2.99	-	3	C18	Lipids and lipid-like molecules	脂质和类脂分子	Prenol lipids	异戊烯醇脂	Terpene lactones	萜内酯	107438-79-9	HMDB0029605	C07604	-	LMPR0104540004	163776	CC1C(=O)OC2CC34C5OC(=O)C3(OC3OC(=O)C(O)C43C(C5O)C(C)(C)C)C12O	LMEHVEUFNRJAAV-UHFFFAOYSA-N	25075189.65401428	9195481.783238204	9443806.424409047	5371458.385530673	12212695.385396313	17455655.819550123	24050270.161295198	11727270.807313941	9333155.906263344	11861239.0225639	13680111.857338704	10419663.631163964	4973444.829284405	259760.65427689673	11837441.244589299	25112283.330390338	3035505.9509982103	3070412.3963738023	1727818.5637175026	2986505.251078836	1.76032470070349	0.8158415657311022	0.0382995006822811
Com_1980_pos	Rhapontin	土大黄苷	P	C21H24O9	420.142	443.132134493452	2.1528278234132	[M+Na]+	5.498	0.612420593872569	1	C18	Phenylpropanoids and polyketides	苯丙素类和聚酮类	Stilbenes	芪类	Stilbene glycosides	二苯乙烯苷	155-58-8	HMDB0304731	C10288	-	LMPK13090002	637213	COC1=C(O)C=C(\C=C\C2=CC(O)=CC(O[C@@H]3O[C@H](CO)[C@@H](O)[C@H](O)[C@H]3O)=C2)C=C1	GKAJCVFOJGXVIA-DXKBKAGUSA-N	8128752.346777149	3563620.672773354	4084316.4931253647	4860904.96951599	5699695.510969956	4687925.199208015	5757235.594045482	4494149.199900155	7135533.455987092	3721506.159846515	3526483.4856523145	4182531.101974977	9000287.980130991	713608.9713230628	1757021.8138162445	1350854.6537132678	1595459.0459458116	725987.3767638209	1480895.9488500303	431439.31407362025	2.1051704208887	1.0739370292151362	0.00400580637777685
Com_1984_pos	Tilianin	田蓟苷	P	C22H22O10	446.121	447.128487978025	0.251102054497409	[M+H]+	5.83	0.935480409332368	1	C18	Phenylpropanoids and polyketides	苯丙素类和聚酮类	Flavonoids	黄酮类化合物	Flavonoid glycosides	黄酮糖苷	4291-60-5	HMDB0302751	-	-	LMPK12110445	5321954	[H][C@]1(CO)O[C@@]([H])(OC2=CC(O)=C3C(=O)C=C(OC3=C2)C2=CC=C(OC)C=C2)[C@]([H])(O)[C@@]([H])(O)[C@]1([H])O	NLZCOTZRUWYPTP-MIUGBVLSSA-N	23412497.805488884	235600.3267157192	752750.9070985689	15903090.072875313	33683335.42732713	9494451.385970403	615280.7452897948	2245364.710540362	58363747.777174726	13322622.595530674	8783685.8418168	9568536.743040828	244040322.02003866	7269304.777640686	6183411.672438013	6437303.055539805	887577.4782908615	4324193.603887562	7226123.637246126	3944308.52605841	0.529117455510402	-0.91834	0.659175156079112
Com_1990_pos	Leupeptin	亮抑酶肽	P	C20H38N6O4	426.295	449.284486309945	0.383982646283767	[M+Na]+	10.469	-	3	C18	Organic acids and derivatives	有机酸及其衍生物	Carboxylic acids and derivatives	羧酸及其衍生物	Amino acids, peptides, and analogues	氨基酸、肽和类似物	103476-89-7	HMDB0254042	C01591	-	-	-	CC(C)CC(C(=O)NC(CC(C)C)C(=O)NC(CCCN=C(N)N)C=O)NC(=O)C.CC(C)CC(C(=O)NC(CC(C)C)C(=O)NC(CCCN=C(N)N)C=O)NC(=O)C.OS(=O)(=O)O	CIPMKIHUGVGQTG-UHFFFAOYSA-N	88957509.73512469	158706884.32646704	145974795.95120952	183899020.63375217	281619854.07445997	135642818.46396813	171596939.1404181	109558414.73279293	188317353.95074114	157770741.43672526	146601596.5886361	101554906.16192147	90939426.35098752	139673620.71670604	112516862.11989328	106082906.80582073	187600952.77150473	239848513.10090238	187007361.02951723	226014129.48553178	1.05475474838051	0.07690758241348011	0.674077250082746
Com_1992_pos	Rosavin	络塞维	P	C20H28O10	428.168	451.158439990504	2.31215300065865	[M+Na]+	5.549	0.523259882055781	1	C18	Lipids and lipid-like molecules	脂质和类脂分子	Fatty Acyls	脂肪酰类	Fatty acyl glycosides	脂肪酰糖苷	84954-92-7	HMDB0257308	-	-	-	-	C1C(C(C(C(O1)OCC2C(C(C(C(O2)OCC=CC3=CC=CC=C3)O)O)O)O)O)O	RINHYCZCUGCZAJ-UHAHJPEESA-N	2777738.602752223	1111344.8156833397	2720365.635354858	4927483.246976937	3062696.721163329	1668961.0956515677	3873943.7550624483	1176113.175274523	2418013.720794912	865329.0055557217	899614.4038091569	10995633.08484452	2806797.0073914053	2425358.0088056666	1129358.8392106036	922263.862160266	91282.12216861828	3446109.2665229174	362095.80930891045	130118.93917524652	1.06003621714078	0.08411355667224621	0.161494525305055
Com_1993_pos	Sipeimine	西贝碱	P	C27H43NO3	429.324	452.313423584348	0.154698100091338	[M+Na]+	9.915	-	3	C18	Lipids and lipid-like molecules	脂质和类脂分子	Steroids and steroid derivatives	类固醇和类固醇衍生物	Steroidal alkaloids	甾体生物碱	61825-98-7	HMDB0256206	-	-	-	-	CC1CCC2C(C3CCC4C(C3CN2C1)CC5C4CC(=O)C6C5(CCC(C6)O)C)(C)O	IQDIERHFZVCNRZ-YUYPDVIUSA-N	20238961.148254484	6595995.531285274	6364277.5381413745	1649966.2408234873	5385502.38414214	5382736.86125175	2047879.65469467	1452583.0529197096	4309179.547257108	4479875.196488271	23006782.337641977	2881851.0180678396	5480098.095580247	10461248.889732057	10682412.533377731	6094420.097895813	17924036.99406269	19847915.6844596	16641406.030899249	10209185.38379839	0.469912028547481	-1.08954	0.014491849187062
Com_1_pos	L-2,4-diaminobutyric acid	L-2,4-二氨基丁酸	P	C4H10N2O2	118.074	101.071295889842	3.09881201004966	[M+H-H2O]+	1.319	0.547921724801917	1	C18	Organic acids and derivatives	有机酸及其衍生物	Carboxylic acids and derivatives	羧酸及其衍生物	Amino acids, peptides, and analogues	氨基酸、肽和类似物	1758-80-1	HMDB0006284	C03283	map00260;map01100;map01120;map01210;map01230	-	134490	NCC[C@H](N)C(O)=O	OGNSCSPNOLGXSM-VKHMYHEASA-N	30517071.72977244	9867143.93585307	19363337.041886374	17344219.211911216	20961486.678629648	29880343.482719176	18105815.116046082	15816137.921609353	12666790.628439538	8109382.06200102	14742268.603557471	21214735.4205213	26942180.479170073	10170754.688319696	9228014.360771941	10115119.004088512	13084540.457018951	8763275.27295468	11745303.189052653	9832145.639536597	1.3444785300505	0.4270467170278282	0.129445391618967
Com_2003_pos	Losartan Carboxylic Acid	氯沙坦	P	C22H21ClN6O2	436.141	459.129865649234	1.7983862025163	[M+Na]+	5.248	-	3	C18	Benzenoids	苯类化合物	Benzene and substituted derivatives	苯及其取代衍生物	Biphenyls and derivatives	联苯及其衍生物	124750-92-1	HMDB0060553	C15554	-	-	108185	CCCCC1=NC(Cl)=C(N1CC1=CC=C(C=C1)C1=CC=CC=C1C1=NNN=N1)C(O)=O	ZEUXAIYYDDCIRX-UHFFFAOYSA-N	1561716.488347315	2203517.212475489	317939.0503232554	2552479.586154091	755899.44987996	3272712.6725487574	3113251.7569569503	2537306.0987687805	1756388.7980922684	2194489.179146877	2485574.119152551	975127.7882527041	1904699.443914279	4534760.159022474	631460.8486615571	345470.5059142685	3925680.225630936	5828225.0064159855	1131817.6009148266	6817820.460273718	0.7090710010985	-0.495998	0.735836216338902
Com_2004_pos	GLYCODEHYDROCHOLIC ACID	甘氨脱氢胆酸	P	C26H37NO6	459.262	460.268886785257	1.0957027674362	[M+H]+	6.564	0.625250796273336	1	C18	Lipids and lipid-like molecules	脂质和类脂分子	Steroids and steroid derivatives	类固醇和类固醇衍生物	Bile acids, alcohols and derivatives	胆汁酸、醇及其衍生物	3415-45-0	-	-	-	LMST05030022	13955640	CC(CCC(=O)NCC(=O)O)C1CCC2C1(C(=O)CC3C2C(=O)CC4C3(CCC(=O)C4)C)C	ZDPYMJNWJWJTAF-HHELISEZSA-N	38042924.553240284	66099111.930091925	182426969.45117676	123977277.94712715	66277930.82605434	99488092.74362531	90915826.48461896	51511667.80236335	266654752.30124444	140469429.54270777	262732429.67106467	41060983.192298606	67596705.22746788	178236492.9566231	101326499.31776948	86566107.44808295	426282748.63720495	786443351.341618	343976520.00869125	506052495.5904965	0.402054888036186	-1.31454	0.0744476127067828
Com_2007_pos	Luteolin-3-O-beta-D-glucuronide	木犀草素-3'-葡萄糖醛酸苷	P	C21H18O12	462.08	463.087730837279	1.30028891116797	[M+H]+	5.611	0.81500887071207	1	C18	Phenylpropanoids and polyketides	苯丙素类和聚酮类	Flavonoids	黄酮类化合物	Flavonoid glycosides	黄酮糖苷	53527-42-7	HMDB0240540	-	-	LMPK12110650	10253785	[H][C@@]1(OC2=C(O)C=CC(=C2)C2=CC(=O)C3=C(O)C=C(O)C=C3O2)O[C@]([H])(C(O)=O)[C@@]([H])(O)[C@]([H])(O)[C@@]1([H])O	JDOFZOKGCYYUER-ZFORQUDYSA-N	33660783.03393642	1126508.081464585	26743303.325116996	11415538.030455248	29707305.30820032	22595331.12664582	19042824.000002183	10061318.291817809	18799862.2786848	6502682.658765984	9555468.06508368	8622804.165740242	14318595.902044475	4920561.416400227	2757828.9885596447	525601.8666141173	1643632.3741169563	461982.764176417	3106143.848004521	83860.15795112906	3.90585231517357	1.9656374002757142	0.00778899373116422
Com_2009_pos	Norverapamil	去甲维拉帕米	P	C26H36N2O4	440.268	463.257284476995	1.30483622328673	[M+Na]+	5.358	0.929553716259945	1	C18	Benzenoids	苯类化合物	Benzene and substituted derivatives	苯及其取代衍生物	Phenylbutylamines	苯丁胺	67812-42-4	HMDB0060540	-	-	-	104972	COC1=C(OC)C=C(CCNCCCC(C#N)(C(C)C)C2=CC(OC)=C(OC)C=C2)C=C1	UPKQNCPKPOLASS-UHFFFAOYSA-N	17319255.44044267	2313884.595649692	18203642.444467004	9026234.004144242	13216017.550519032	20459764.3001831	5139165.258976665	9992647.734565506	6765886.531688071	7681842.197515072	4446049.449486313	11439587.997674964	6906397.655215505	620009.2578693411	4215595.571824607	8537435.851760084	1153459.6745757936	581625.4587471486	8144279.768713427	507462.0637183187	2.36549600669398	1.2421427253697	0.0158838684124193
Com_2018_pos	Trifolirhizin	三叶豆紫檀苷	P	C22H22O10	446.121	469.110731595177	0.519130507807804	[M+Na]+	5.938	0.906129606486568	1	C18	Phenylpropanoids and polyketides	苯丙素类和聚酮类	Isoflavonoids	异黄酮类	Furanoisoflavonoids	呋喃异黄酮	6807-83-6	HMDB0303946	C10538	map00943	LMPK12070033	442827	[H][C@@]12COC3=C(C=CC(O[C@]4([H])O[C@]([H])(CO)[C@@]([H])(O)[C@]([H])(O)[C@@]4([H])O)=C3)[C@]1([H])OC1=CC3=C(OCO3)C=C21	VGSYCWGXBYZLLE-QEEQPWONSA-N	15599889.073838186	5658847.25795584	13191698.383934772	12748335.51275067	21184938.67737275	9599431.053842116	5610555.667925001	6256335.53243839	28738925.9988972	12549547.401640229	12701199.676422616	9546561.721246658	43729396.00507419	10453792.991991166	10153956.710775778	7412583.320308045	8579260.98372675	6821875.223286082	10569326.62841019	7996124.337310698	1.02480717261919	0.035352478241380596	0.801686398204985
Com_2036_pos	Glucosyl-C18-sphingosine	D-葡萄糖基-beta1-1'-D-赤型-鞘氨醇	P	C24H47NO7	461.335	484.324528344123	0.169820370289933	[M+Na]+	6.817	0.694559371772767	1	C18	Lipids and lipid-like molecules	脂质和类脂分子	Sphingolipids	鞘脂类	Glycosphingolipids	鞘糖脂	52050-17-6	HMDB0000596	C03108	-	LMSP05010031	22833534	CCCCCCCCCCCCC\C=C\C(O)C(N)COC1O[C@H](CO)[C@@H](O)[C@H](O)[C@H]1O	HHJTWTPUPVQKNA-KEVGHMQTSA-N	421980.25986096665	5236398.136859285	14692807.084956668	3771775.8543691225	2403239.047971562	6370281.925637572	3848342.846826057	6251654.734115781	4293851.767343086	2099276.2053233227	42277905.053180635	1039818.4465995381	3971443.6778440494	5260117.429921911	923596.1845217447	9816727.031550895	3416778.6593242106	4314568.869269461	3379444.8029286037	1266916.6783775024	0.652720486599641	-0.615463	0.956728243357406
Com_2038_pos	Goralatide	戈雷拉肽	P	C20H33N5O9	487.228	488.236045730485	1.87947081134979	[M+H]+	4.736	0.995703530904713	1	C18	Organic acids and derivatives	有机酸及其衍生物	Carboxylic acids and derivatives	羧酸及其衍生物	Amino acids, peptides, and analogues	氨基酸、肽和类似物	-	HMDB0062552	-	-	-	65938	[H][C@@](CO)(N=C(C)O)C(O)=N[C@@]([H])(CC(O)=O)C(O)=N[C@@]([H])(CCCCN)C(=O)N1CCC[C@@]1([H])C(O)=O	HJDRXEQUFWLOGJ-AJNGGQMLSA-N	74174895.43825144	105977709.34546542	68199519.75001486	85988866.65169789	78711731.81554401	104597795.93090759	102245724.68140733	87021585.08711469	127874600.1086011	95166660.58383952	110945890.63228571	80054816.9314077	49921334.125331886	123768971.64896327	137912861.88699016	154473808.28002056	120349898.43521233	273654512.72587943	87476475.75818016	80392483.6144841	0.76291749887053	-0.390401	0.253102993065918
Com_2039_pos	Glycohyocholic acid	甘氨猪胆酸	P	C26H43NO6	465.309	488.297712603851	1.13343198541522	[M+Na]+	6.602	0.999976734685288	1	C18	Lipids and lipid-like molecules	脂质和类脂分子	Steroids and steroid derivatives	类固醇和类固醇衍生物	Bile acids, alcohols and derivatives	胆汁酸、醇及其衍生物	32747-08-3	HMDB0240607	-	-	LMST05030021	71361462	[H][C@@]1(CC[C@@]2([H])[C@]3([H])[C@H](O)[C@H](O)[C@]4([H])C[C@H](O)CC[C@]4(C)[C@@]3([H])CC[C@]12C)[C@H](C)CCC(=O)NCC(O)=O	ZQYUKJFJPJDMMR-ZDWCHQGWSA-N	17624906378.433132	6630178668.754939	6801275429.645575	8008595256.926721	18104425418.911053	12633507874.89418	13923165927.605856	13699628734.62152	4430727990.9162855	6347748364.05546	6896902722.387395	14676380204.499662	13921337252.922997	13464214491.07125	15400647005.527336	8314025731.532555	2846959260.172222	1425736042.4758315	5303610895.588344	8891336839.36594	1.18721520976868	0.24758147998685878	0.350527682450221
Com_2044_pos	LysoPC(14:0/0:0)	1-肉豆蔻-sn-甘油-3-磷酸胆碱	P	C22H46NO7P	467.301	490.290459455607	0.148631350564786	[M+Na]+	8.367	0.999859989562129	1	C18	Lipids and lipid-like molecules	脂质和类脂分子	Glycerophospholipids	甘油磷脂	Glycerophosphocholines	甘油磷酸胆碱	20559-16-4	HMDB0010379	-	-	LMGP01050012	460604	CCCCCCCCCCCCCC(=O)OC[C@@H](O)COP([O-])(=O)OCC[N+](C)(C)C	VXUOFDJKYGDUJI-OAQYLSRUSA-N	631746444.9907317	113116725.71079817	182146790.92711946	292385517.8406485	583712046.6499593	231168460.50552416	271012853.0037246	63351727.863089494	645518708.0374457	297974647.2999472	601026038.8087775	262227950.121524	150712371.47895232	439931634.15904194	177710630.95859703	38177016.186372824	404251864.2361915	218510560.16974977	341950857.76056254	169423521.9046347	1.18125019035696	0.24031456182219305	0.657449594185985
Com_2060_pos	28-Homobrassinolide	高油菜素内酯	P	C29H50O6	494.361	517.350186487821	0.498599102091036	[M+Na]+	6.732	0.666493284750876	2	C18	Lipids and lipid-like molecules	脂质和类脂分子	Steroids and steroid derivatives	类固醇和类固醇衍生物	Steroid lactones	类固醇内酯	80483-89-2	HMDB0030423	-	-	-	4285635	CCC(C(C)C)C(O)C(O)C(C)C1CCC2C3COC(=O)C4CC(O)C(O)CC4(C)C3CCC12C	HJIKODJJEORHMZ-UHFFFAOYSA-N	7924132.459250279	8225046.860210093	29072382.506121166	18768811.534869034	31331760.2397906	8001481.248706276	13771587.786913827	12732204.938217282	12044560.003430082	24839912.01491704	20868498.003874343	14717603.826270744	1078549.695817893	5024421.906664672	15114812.609761557	10721517.441712642	860068.3559073583	4961583.467039565	2705882.1698759156	120790.24290639783	2.18857452014947	1.1299915080435496	0.0247432958321937
Com_2061_pos	1-Palmitoyl-sn-glycero-3-phosphocholine	1-棕榈酰基-sn-甘油-3-磷酸胆碱	P	C24H50NO7P	495.332	518.321	0.389588617434499	[M+Na]+	9.303	0.99959654906812	1	C18	Lipids and lipid-like molecules	脂质和类脂分子	Glycerophospholipids	甘油磷脂	Glycerophosphocholines	甘油磷酸胆碱	17364-16-8	HMDB0010382	-	-	LMGP01050018	460602	CCCCCCCCCCCCCCCC(=O)OC[C@@H](O)COP([O-])(=O)OCC[N+](C)(C)C	ASWBNKHCZGQVJV-HSZRJFAPSA-N	32084581180.235054	24140523456.402935	28240911314.35764	23843580297.5527	31981414054.333298	27153941541.920918	23425260215.309704	21922552766.986282	27085320073.391804	22736570220.514694	33285343472.818455	24452106474.568676	25090577423.643612	29699084859.57775	24325903689.216286	21619890341.38191	25393731682.808865	29005352453.634396	24983480611.925354	28403186289.24711	0.986314051851739	-0.019881	0.798840141296686
Com_2070_pos	1-Stearoyl-sn-glycero-3-phosphocholine	1-硬脂酰-sn-甘油-3-磷酰胆碱	P	C26H54NO7P	523.364	524.371054955019	0.066961034920801	[M+H]+	10.223	0.999929075182209	1	C18	Lipids and lipid-like molecules	脂质和类脂分子	Glycerophospholipids	甘油磷脂	Glycerophosphocholines	甘油磷酸胆碱	19420-57-6	HMDB0010384	-	-	LMGP01050026	497299	CCCCCCCCCCCCCCCCCC(=O)OC[C@@H](O)COP([O-])(=O)OCC[N+](C)(C)C	IHNKQIMGVNPMTC-RUZDIDTESA-N	25756228881.75716	26000031774.34491	15082860938.251684	9593746424.59001	18302821153.254395	14296586930.579756	8983610684.067863	14595005304.53679	11452956678.252815	12670565494.352396	31536595810.482143	13111593957.665619	17619230424.51414	14812870367.992802	16836604880.175352	24184507158.744064	14001453740.85544	12004024841.662203	17022598684.427902	10008344477.849024	0.915837365961846	-0.126837	0.548338742499136
Com_2074_pos	Proscillaridin A	原海葱甙A	P	C30H42O8	530.288	531.294306831196	1.81631275548589	[M+H]+	9.339	-	3	C18	Lipids and lipid-like molecules	脂质和类脂分子	Steroids and steroid derivatives	类固醇和类固醇衍生物	Steroid lactones	类固醇内酯	466-06-8	HMDB0256851	D01379	-	LMST01130008	-	CC1C(C(C(C(O1)OC2CCC3(C4CCC5(C(CCC5(C4CCC3=C2)O)C6=COC(=O)C=C6)C)C)O)O)O	MYEJFUXQJGHEQK-ALRJYLEOSA-N	51493202.399365224	20018166.490091052	66563162.33610376	69174071.44737832	46825604.0624357	63549995.99944129	68533673.96614645	74744570.29964864	76869717.897551	34405556.084810756	38373828.08711066	39298045.1602847	81100984.37132792	15973701.990445707	44967194.282022424	50921702.159032024	11737117.190675039	2498757.2752748122	18070541.62759921	9472596.224047193	1.83146998271963	0.8730020558723453	0.0245964096496673
Com_2078_pos	2-O-Acetyl-20-hydroxyecdysone	2-乙酰基-20-羟基蜕皮甾酮	P	C29H46O8	522.319	545.309384191261	1.75025374978768	[M+Na]+	10.219	0.704929790455172	2	C18	Lipids and lipid-like molecules	脂质和类脂分子	Steroids and steroid derivatives	类固醇和类固醇衍生物	Bile acids, alcohols and derivatives	胆汁酸、醇及其衍生物	19536-25-5	-	-	-	-	-	CC(=O)OC1CC2(C3CCC4(C(CCC4(C3=CC(=O)C2CC1O)O)C(C)(C(CCC(C)(C)O)O)O)C)C	TXLUXHSVMYTTCI-FORVDKSSSA-N	37180051.26704988	66782581.359731205	46594010.4684269	32236149.218677882	41780662.699831896	57294918.250377946	32134720.166336693	70682581.17426789	38741850.91562532	32170161.249273572	41972094.087732844	37662310.56510395	90473985.54365158	15666878.448201373	52675462.74049242	70667492.91338399	7227210.914158194	7405283.828508482	19704010.99053021	716436.6515032545	1.32375321024168	0.4046341829100658	0.107389250099859
Com_2081_pos	Kukoamine B	地骨皮乙素	P	C28H42N4O6	530.31	553.298699654699	1.77319779134025	[M+Na]+	5.272	-	3	C18	Benzenoids	苯类化合物	Phenols	酚类	Benzenediols	苯二醇类	164991-67-7	HMDB0060525	C17616	-	-	10346914	NCCCN(CCCCNCCCNC(=O)CCC1=CC=C(O)C(O)=C1)C(=O)CCC1=CC(O)=C(O)C=C1	IWRAOCFRRTWUDF-UHFFFAOYSA-N	29360971.557576478	9788449.485552892	18993764.23103815	7154402.731862696	13049494.945187734	23119122.04021004	14015261.738110216	16463717.239714306	14382277.222830154	20974882.05881057	7983531.564090895	22048351.883027297	49357073.78987066	3478559.986559621	10895467.65828479	16708854.897035904	3626058.3450977467	688007.9750425499	7449926.242003061	2790804.9784554993	1.33813359167137	0.4202221536631049	0.075230845782806
Com_2083_pos	Protoporphyrin IX	原卟啉	P	C34H34N4O4	562.258	563.265165330568	0.25730079320901	[M+H]+	9.855	0.999782132772575	1	C18	Organoheterocyclic compounds	有机杂环化合物	Tetrapyrroles and derivatives	四吡咯及其衍生物	Porphyrins	卟啉	553-12-8	HMDB0000241	C02191	map00860;map01100;map01110	-	-	CC1=C(CCC(O)=O)/C2=C/C3=N/C(=C\C4=C(C)C(C=C)=C(N4)/C=C4\N=C(\C=C\1/N\2)C(C=C)=C4C)/C(C)=C3CCC(O)=O	KSFOVUSSGSKXFI-UJJXFSCMSA-N	47512564.69230535	74197977.17669582	233322152.18485874	384079112.1957941	62644189.080271	37504895.97703573	323791814.0476109	205526744.81464797	174489681.86837596	58919911.22652549	47232225.21135025	11656279.429426033	288243442.16761017	31046290.30904317	201168694.72738874	30030259.162961368	56045296.017977126	596939996.3248495	691057153.2505293	47850504.68565555	0.800486156373703	-0.321052	0.603030784156311
Com_2084_pos	Puerarin 6''-O-Xyloside	葛根素-6''-O-木糖苷	P	C26H28O13	548.153	571.142487690167	0.524835523918343	[M+Na]+	5.858	-	3	C18	Phenylpropanoids and polyketides	苯丙素类和聚酮类	Isoflavonoids	异黄酮类	Isoflavonoid C-glycosides	异黄酮C-糖苷	114240-18-5	-	-	-	LMPK12050009	-	C1C(C(C(C(O1)OCC2C(C(C(C(O2)C3=C(C=CC4=C3OC=C(C4=O)C5=CC=C(C=C5)O)O)O)O)O)O)O)O	YCFQXQCEEPCZMO-KATYHMCLSA-N	6689756.180055081	1630707.751404784	9381787.182847317	3343249.7184970193	3936179.128694093	2119097.8725616704	7514832.045463379	24345966.750372436	7292677.898014703	1472376.4021874792	5331446.075097137	7388961.213370209	596155.315052697	2917518.43329514	7522149.466285118	676397.1537524025	1099178.592395251	5653390.3679367155	127958.83072812663	3904775.5648655426	1.92307239472768	0.9434130744555947	0.115211995683914
Com_2085_pos	Procyanidin B2	原花青素B2	P	C30H26O12	578.142	579.150144975391	0.717773630593855	[M+H]+	4.946	0.876846737748227	1	C18	Phenylpropanoids and polyketides	苯丙素类和聚酮类	Flavonoids	黄酮类化合物	Biflavonoids and polyflavonoids	双黄酮和多黄酮	29106-49-8	HMDB0033973	C17639	-	LMPK12030002	122738	[H][C@]1([C@@H](O)[C@H](OC2=CC(O)=CC(O)=C12)C1=CC(O)=C(O)C=C1)C1=C(O)C=C(O)C2=C1O[C@@H]([C@H](O)C2)C1=CC(O)=C(O)C=C1	XFZJEEAOWLFHDH-NFJBMHMQSA-N	11505311.326044999	4203388.471355608	8616971.6171864	1503772.3223259894	14405509.193221688	7268287.879814997	12182907.986490544	8244995.20517743	44680315.99470202	7006902.552624968	9059007.627268257	2247061.083219471	33414532.345063385	7445296.698535924	11793708.56654403	10952789.888438871	5967734.493561254	5358430.362675927	6943116.241818619	6457459.213140148	1.20051584875603	0.2636544496081469	0.8246235739475
Com_2090_pos	Chenodeoxycholic acid-3-beta-D-glucuronide	鹅去氧胆酸-3-beta-D-葡糖苷酸	P	C30H48O10	568.325	591.313709860635	0.422538988525269	[M+Na]+	7.105	0.947602258002178	1	C18	Lipids and lipid-like molecules	脂质和类脂分子	Steroids and steroid derivatives	类固醇和类固醇衍生物	Steroidal glycosides	甾体糖苷	58814-71-4	HMDB0002430	-	-	LMST05010028	21252299	[H][C@@]1(CC[C@@]2([H])[C@]3([H])[C@H](O)C[C@]4([H])C[C@@H](CC[C@]4(C)[C@@]3([H])CC[C@]12C)OC1O[C@@H]([C@@H](O)[C@H](O)[C@H]1O)C(O)=O)[C@H](C)CCC(O)=O	GDNGOAUIUTXUES-RWDHRDFGSA-N	6326947.342498171	5734753.71051897	11521760.70043356	25851700.046198796	31791152.510360166	8500047.992392018	8060198.127786299	11649987.356081186	49434717.35631331	15953407.230210796	14697727.524680346	2353339.2160655577	16062724.88222986	5264545.039320266	11603024.091159321	8745095.955385169	21089808.97469308	7690656.302269949	8446014.782822834	1780790.233876702	1.78878548618448	0.8389803876281425	0.113686179555094
Com_2098_pos	L(-)-Glutathione	L-谷胱甘肽(氧化型)	P	C20H32N6O12S2	612.152	613.159880948479	0.998033999617976	[M+H]+	2.179	0.990918638039743	1	C18	Organic acids and derivatives	有机酸及其衍生物	Carboxylic acids and derivatives	羧酸及其衍生物	Amino acids, peptides, and analogues	氨基酸、肽和类似物	27025-41-8	HMDB0003337	C00127	map00480;map04216;map04918	-	65359	C(CC(=O)NC(CSSCC(C(=O)NCC(=O)O)NC(=O)CCC(C(=O)O)N)C(=O)NCC(=O)O)C(C(=O)O)N	YPZRWBKMTBYPTK-BJDJZHNGSA-N	34865564.59637629	171918371.66374397	263003633.98217556	396440729.9556847	531313404.349496	1750464630.1971986	212092996.0645023	509038817.78598255	473565.4039036725	99047231.72383101	695509638.7869552	209076681.78416795	252138648.11448607	125368663.95244391	326945442.73713595	358890367.4270347	745769504.1860704	26490339.262822695	71841980.75455849	46476746.52831618	1.38836726254841	0.4733892521893846	0.759546954704328
Com_2100_pos	Prosaikogenin D	柴胡次皂苷D	P	C36H58O8	618.413	641.402752713107	0.618863125119261	[M+Na]+	8.903	-	3	C18	Lipids and lipid-like molecules	脂质和类脂分子	Prenol lipids	异戊烯醇脂	Terpene glycosides	萜烯糖苷	103629-72-7	-	-	-	-	156599143	CC1C(C(C(C(O1)OC2CCC3(C(C2(C)CO)CCC4(C3C=CC5=C6CC(CCC6(C(CC54C)O)CO)(C)C)C)C)O)O)O	UAUUFLADFXKYAU-HMXSDMDBSA-N	3856016.590199546	2382556.532527716	2530885.505034894	5721816.435635253	3190798.862662281	476875.0811534975	2257896.7420794982	258844.59113770718	10471617.151354067	2923541.640770301	3074339.0785700176	3568335.3838807717	1462684.1277610199	3174346.54281757	2020481.5662369207	3370242.007293529	888881.0336306096	4232462.403771764	905701.4599870684	3631491.8233539346	1.29404435683687	0.3718870704152713	0.966204376576029
Com_2102_pos	Coproporphyrin III	粪卟啉III	P	C36H38N4O8	654.269	655.276179687324	0.138036006780936	[M+H]+	6.332	0.999422197848769	1	C18	Organoheterocyclic compounds	有机杂环化合物	Tetrapyrroles and derivatives	四吡咯及其衍生物	Porphyrins	卟啉	14643-66-4	HMDB0000570	C05770	map00860;map01100;map01110	-	114935	CC1=C(CCC(O)=O)/C2=C/C3=N/C(=C\C4=C(C)C(CCC(O)=O)=C(N4)/C=C4\N=C(\C=C\1/N\2)C(C)=C4CCC(O)=O)/C(CCC(O)=O)=C3C	JWFCYWSMNRLXLX-UJJXFSCMSA-N	25826152.918039225	25880793.557468258	16214507.169553818	43757955.15924995	27732297.792286415	38131458.0587352	68492641.359722	87376989.9348068	14437691.79132019	26538146.204995357	11311113.165010253	14625917.367055126	78095726.76283422	10003940.661347568	36827657.77985819	28849145.903325524	8164228.576373273	7303193.661607926	23627727.102672625	1994302.269553991	1.69557801848282	0.7617771684911454	0.0480878026350764
Com_2103_pos	Calenduloside E	金盏花苷E	P	C36H56O9	632.392	655.381165919903	0.733848279941802	[M+Na]+	7.914	0.817371781614046	1	C18	Lipids and lipid-like molecules	脂质和类脂分子	Prenol lipids	异戊烯醇脂	Terpene glycosides	萜烯糖苷	26020-14-4	HMDB0302778	C08964	-	LMPR0106150003	-	[H][C@@]12CC(C)(C)CC[C@@]1(CC[C@]1(C)C2=CC[C@]2([H])[C@@]3(C)CC[C@H](O[C@@H]4O[C@@H]([C@@H](O)[C@H](O)[C@H]4O)C(O)=O)C(C)(C)[C@]3([H])CC[C@@]12C)C(O)=O	IUCHKMAZAWJNBJ-RCYXVVTDSA-N	31167072.471843574	4355694.459367283	493851.34729666635	4434002.999997533	15443523.42109032	26569873.90574128	342001.48012345366	7663715.6931388825	6358123.028637561	7797547.988691962	7324786.890673389	1230687.3480094443	8015028.593724035	6358097.6623765025	6642712.500742826	3494004.980923397	4016568.9344534767	165582.46175762117	5549737.426316377	3936460.1598600224	2.23875877080398	1.1626990842807485	0.455301172771702
Com_2107_pos	Stachyose	水苏糖	P	C24H42O21	666.222	689.211073183612	0.0197886212477182	[M+Na]+	1.402	0.995402823642546	1	C18	Organic oxygen compounds	有机氧化合物	Organooxygen compounds	有机氧化合物	Carbohydrates and carbohydrate conjugates	碳水化合物和碳水化合物结合物	470-55-3	HMDB0003553	C01613	map00052	-	439531	OC[C@H]1O[C@@](CO)(O[C@H]2O[C@H](CO[C@H]3O[C@H](CO[C@H]4O[C@H](CO)[C@H](O)[C@H](O)[C@H]4O)[C@H](O)[C@H](O)[C@H]3O)[C@@H](O)[C@H](O)[C@H]2O)[C@@H](O)[C@@H]1O	UQZIYBXSHAGNOE-XNSRJBNMSA-N	601950158.8372326	14745565.750770897	305538162.42072356	95233447.28885968	201096782.07121855	336936654.1157253	167479883.68175298	65082675.41104689	256012279.1899025	150164605.0538537	23885742.104445484	213231705.16996378	163324334.0834291	4771315.702123796	22111817.543088917	680233.0080333068	621185.2687193521	11323700.577959504	1504769.5441166728	14017092.75508617	4.81750956373366	2.2682875305661296	0.00220511947602025
Com_2111_pos	Prosapogenin A	薯蓣次苷A	P	C39H62O12	722.424	745.413507733405	0.246023627495671	[M+Na]+	8.47	0.721107586263846	1	C18	Lipids and lipid-like molecules	脂质和类脂分子	Steroids and steroid derivatives	类固醇和类固醇衍生物	Steroidal glycosides	甾体糖苷	19057-67-1	HMDB0029312	-	-	LMST01080089	4483248	CC1C2C(CC3C4CC=C5CC(CCC5(C)C4CCC23C)OC2OC(CO)C(O)C(O)C2OC2OC(C)C(O)C(O)C2O)OC11CCC(C)CO1	HDXIQHTUNGFJIC-UHFFFAOYSA-N	4288901.6713062795	3905689.323658157	2599462.2667118693	3228403.985548023	3180164.503172639	247726.5454426417	2786291.678537216	314197.48188268906	9676615.716234902	1775051.4753179993	439204.101496386	462311.46117841563	922234.8649910247	4661161.228459779	3239275.404378092	5002476.155651871	1962948.7639617058	6438028.440031531	3655075.323755088	3362002.356206609	1.06162892422919	0.08627958278528318	0.954609947344534
Com_2130_pos	Soyasaponin Bb	大豆皂苷Bb	P	C48H78O18	942.519	965.50855540154	0.568053951423117	[M+Na]+	6.871	0.982648305038295	1	C18	Lipids and lipid-like molecules	脂质和类脂分子	Prenol lipids	异戊烯醇脂	Terpene glycosides	萜烯糖苷	51330-27-9	HMDB0034649	C08983	-	-	122097	[H][C@@]1(O[C@@H]2[C@@H](O)[C@@H](O)[C@@H](CO)O[C@@]2([H])O[C@@H]2[C@@H](O)[C@H](O)[C@H](O[C@@]2([H])O[C@H]2CC[C@@]3(C)[C@@]([H])(CC[C@]4(C)[C@]3([H])CC=C3[C@]5([H])CC(C)(C)C[C@@H](O)[C@]5(C)CC[C@@]43C)[C@@]2(C)CO)C(O)=O)O[C@@H](C)[C@H](O)[C@@H](O)[C@H]1O	PTDAHAWQAGSZDD-IOVCITQVSA-N	193544523.83912465	1877554.2228468934	197891706.60290185	48258853.281349234	79509307.956454	91338892.30263919	94755290.47820437	4714888.613154377	43981327.42443778	12864177.919899348	5691496.924868012	83163287.51646103	26577924.92471911	2248472.3014388047	7483631.514368505	20327035.470897976	7554250.789072053	680956.8435988775	13041404.05544548	1965469.9499943028	4.55590953944984	2.187739101681066	0.0255610662346881
Com_2132_pos	Protodioscin	原薯蓣皂甙	P	C51H84O22	1048.55	1031.54160848036	0.49737438649691	[M+H-H2O]+	6.194	0.985810532615249	1	C18	Lipids and lipid-like molecules	脂质和类脂分子	Steroids and steroid derivatives	类固醇和类固醇衍生物	Steroidal glycosides	甾体糖苷	55056-80-9	HMDB0034062	C08907	-	LMST01070012	500375	CC(CCC1(O)OC2CC3C4CC=C5CC(CCC5(C)C4CCC3(C)C2C1C)OC1OC(CO)C(OC2OC(C)C(O)C(O)C2O)C(O)C1OC1OC(C)C(O)C(O)C1O)COC1OC(CO)C(O)C(O)C1O	LVTJOONKWUXEFR-UHFFFAOYSA-N	1996801.137000945	618524.6156668505	478071.3690162232	802084.2823481432	200930.34548894316	4095583.3866296257	2605348.4759173463	5012994.529072889	1334490.5102337603	1353023.8783834763	483558.3953980952	964245.6412889601	23643856.029665593	922265.8603801016	1828797.562632834	182482.68740819537	170949.6425397672	1499875.6318135136	1705218.981464924	185685.26681108327	0.585617190150793	-0.77197	0.546159577993437
Com_2133_pos	5-VALEROLACTONE	5-戊内酯	P	C5H8O2	100.052	101.060125208884	3.95001784565261	[M+H]+	0.654	0.820126078923774	2	C18	Organoheterocyclic compounds	有机杂环化合物	Lactones	内酯类	Delta valerolactones	δ戊内酯	-	-	C02240	-	-	-	O=C1OCCCC1	OZJPLYNZGCXSJM-UHFFFAOYSA-N	30209657.24636999	18245541.78905004	33957002.351408914	28729806.597741004	29852411.906145155	31209933.528581493	30429347.451998837	25463532.510057617	33433303.727845747	24563931.734804973	34730593.98207406	26547045.57014099	31578560.555069603	33674977.58879171	32572463.03025844	28693626.585537985	32404563.453088567	4.27497e+07	29555490.27993031	45645719.197539	0.846051023489322	-0.241183	0.0476619562668295
Com_2137_pos	Hex-trans-3-en-1-ol	-	P	C6H12O	100.089	101.096502743136	3.82403485225263	[M+H]+	0.931	0.561476813999896	2	C18	Lipids and lipid-like molecules	脂质和类脂分子	Fatty Acyls	脂肪酰类	Fatty alcohols	脂肪醇	-	HMDB0302264	-	-	LMFA05000113	-	CC\C=C\CCO	UFLHIIWVXFIJGU-ONEGZZNKSA-N	2877843.3198460215	2815330.1566114197	1702887.6598622082	3272261.3435822823	3592685.245340689	4092245.9601348247	3531479.2874559676	2238062.62512642	3738978.8434032286	3274352.4260676214	3421823.575586463	2891960.313969235	3601860.5278206216	4298257.30557409	3533859.569532149	3007911.0911222957	3628005.6646877276	4388025.835983881	3178267.716924057	4647311.706038684	0.850776999102328	-0.233147	0.0887741405603227
Com_213_pos	Tryptophol	色醇	P	C10H11NO	161.084	144.080832177308	0.448072317017585	[M+H-H2O]+	5.139	0.999951080931977	1	C18	Organoheterocyclic compounds	有机杂环化合物	Indoles and derivatives	吲哚及其衍生物	Indoles	吲哚	526-55-6	HMDB0003447	C00955	map00380	-	10685	OCCC1=CNC2=C1C=CC=C2	MBBOMCVGYCRMEA-UHFFFAOYSA-N	1639801719.3298426	1667703646.956033	1545125507.4697998	1890611138.18079	1583461527.7124348	1483718726.8850892	2092106455.158238	1746135293.161533	1866795911.1488745	1585910098.8281338	1558026620.5117085	1755067230.7230248	1712654418.798278	1698557703.4357119	1439157001.1491199	1404964759.0984597	1581547492.5296266	1638886856.7736082	1615773426.6364784	1554145048.7805517	1.07159628909053	0.09976149028699507	0.124615515319899
Com_2143_pos	5-Hydroxypyrrolidin-2-one	5-羟基吡咯烷-2-酮	P	C4H7NO2	101.048	102.055317947145	3.3444324995775	[M+H]+	1.331	0.686942567217538	2	C18	Organoheterocyclic compounds	有机杂环化合物	Pyrrolidines	吡咯烷类	Pyrrolidones	吡咯烷酮	-	-	-	-	-	-	C1CC(=O)NC1O	WBGWUCXEMSSZJL-UHFFFAOYSA-N	693091773.8391054	429858790.64158636	737336855.0665982	1212698048.8635828	765441354.9850774	1179985206.9622054	1245750812.9519224	572714866.6071545	1340605026.0873818	553783544.8104218	1186829413.3962123	741396913.3346564	1040696669.7968074	528705818.4959572	601158119.7698715	1034592522.8080443	593515605.0791457	1035218251.4982527	606195638.738891	603618958.473202	1.09525153486887	0.13126223643320384	0.696405436058104
Com_2151_pos	(+/-)-2-Methylthiazolidine	-	P	C4H9NS	103.046	104.053189895246	3.10440561402274	[M+H]+	1.957	0.586126633898637	2	C18	Organoheterocyclic compounds	有机杂环化合物	Azolidines	唑烷类	Thiazolidines	噻唑烷类	-	HMDB0031682	-	-	-	32196	CC1NCCS1	DQMLFUMEBNHPPB-UHFFFAOYSA-N	1457874791.0232584	1442239065.3630712	1258615366.3528643	1539070153.5497158	1511293258.09802	1533177738.1529574	1684088630.6820078	1595898559.6977127	1580487962.7650416	1496139776.8765259	1541610238.4725652	1447030245.235687	1409817115.113525	1369731296.4073594	1567871989.5802896	1587781715.1876576	1362066879.267459	1018399813.2295904	1399921953.170283	1037717219.7994078	1.09874413664901	0.13585546657462558	0.0884320046707994
Com_215_pos	2-Hydroxyadipic acid	2-羟基己二酸	P	C6H10O5	162.053	145.049730371868	1.29816851078273	[M+H-H2O]+	5.016	0.730105654949899	1	C18	Lipids and lipid-like molecules	脂质和类脂分子	Fatty Acyls	脂肪酰类	Fatty acids and conjugates	脂肪酸和结合物	18294-85-4	HMDB0000321	C02360	-	LMFA01170049	193530	OC(CCCC(O)=O)C(O)=O	OTTXIFWBPRRYOG-UHFFFAOYSA-N	176024221.0744318	40145991.38484362	78201802.39246017	168466337.27004114	121643246.89051148	205128108.4355341	72929094.46306081	70476608.94278076	178068087.27404252	35682548.686028935	8461335.830478527	380542407.73758894	29786308.406187076	11140023.095790897	6420355.464459027	4918696.361934134	6185152.60692927	9796309.102055663	5989095.578979593	10777351.346122472	2.41925070378591	1.274560281664813	0.000663017904891498
Com_2163_pos	Bicyclo[4.2.0]octa-1,3,5-triene	-	P	C8H8	104.063	105.068927705689	9.34335977572892	[M+H]+	6.264	0.931170153300982	2	C18	Benzenoids	苯类化合物	-	-	-	-	-	-	-	-	-	-	C1CC2=CC=CC=C21	UMIVXZPTRXBADB-UHFFFAOYSA-N	602572188.0644313	413982765.09170926	761829671.1752948	633623232.4448723	658000522.0303044	603260459.9873865	774700052.5621171	502535008.6653291	776180373.8958085	506220811.41190505	777040870.2147137	474515356.1598453	557019670.9748402	684502432.8904027	568250371.0093826	525050096.4780717	663217786.7523642	1070926406.832361	708152902.7736459	1182629802.9776502	0.864324069338433	-0.210356	0.302030243038442
Com_2164_pos	N-(2-Hydroxyethyl)ethylenediamine	N-(2-羟乙基)乙二胺	P	C4H12N2O	104.095	105.102546206195	2.74947216464418	[M+H]+	1.115	-	3	C18	Organic nitrogen compounds	有机氮化合物	Organonitrogen compounds	有机氮化合物	Amines	胺类	-	HMDB0244916	-	-	-	8112	NCCNCCO	LHIJANUOQQMGNT-UHFFFAOYSA-N	687591.4671004654	1555833.397978817	10534567.563734801	4056484.0584412995	721536.3390529072	807649.9753170406	2602252.0107991034	1476536.096334946	2044448.938860249	6673761.552663684	5067177.830976404	1625383.762135358	4271279.392336664	2257306.9959711838	1944917.7395391774	7405021.4185084	1769244.4971486076	13999680.3570749	1202369.9577560066	2090415.6946284317	0.748464267647431	-0.417995	0.322295903956124
Com_2165_pos	3-(Methylthio)-1-propanol	3-甲硫基丙醇	P	C4H10OS	106.045	107.053472579993	8.79417117642747	[M+H]+	1.316	-	3	C18	Organosulfur compounds	有机硫化合物	Thioethers	硫醚类	Dialkylthioethers	二烷基硫醚	505-10-2	HMDB0031716	-	-	-	10448	CSCCCO	CZUGFKJYCPYHHV-UHFFFAOYSA-N	42815695.4370003	25033564.371523537	44568955.3225533	47433396.549749814	51196708.02904655	39206328.291555054	46068729.02798478	35546916.728409745	47095716.482882135	39140435.36887566	44268306.89553145	38181763.65130984	40338455.06751343	43518939.87289899	39393489.18177051	35605749.59600415	47630562.47138036	55071768.902215205	41218187.70711114	58130085.78821656	0.94304624508459	-0.0845996	0.442034849479041
Com_2170_pos	4-Vinylcyclohexene	4-乙烯环己烯	P	C8H12	108.094	109.10154161727	3.16037509975779	[M+H]+	0.658	0.917660474329237	2	C18	Hydrocarbons	碳氢化合物	Unsaturated hydrocarbons	不饱和烃	Olefins	烯烃	100-40-3	HMDB0246592	C19310	-	-	-	C=CC1CCC=CC1	BBDKZWKEPDTENS-UHFFFAOYSA-N	150060983.3369349	107297373.66476183	156296116.83988246	185033649.45625666	113213917.74978614	183367599.49797922	190792194.44185546	156826534.84514374	213917934.8914033	137885028.4439181	155056706.80387074	143065854.6447845	138769801.40218902	254686208.48874116	257779815.8822166	197818308.21665803	244058726.49863034	220454461.9378984	147333462.9944198	203532954.130436	0.812558260038446	-0.299457	0.072423152788802
Com_2171_pos	Brunfelsamidine	-	P	C5H7N3	109.064	110.071509803313	1.92367154159446	[M+H]+	1.302	0.792898018412968	2	C18	Organoheterocyclic compounds	有机杂环化合物	Pyrroles	吡咯类	Substituted pyrroles	取代吡咯	-	-	C10133	-	-	-	C1=CNC=C1C(=N)N	XVEVWOAHSYZRQE-UHFFFAOYSA-N	1882421575.353767	1747029962.445967	1787331444.6780007	1948471015.2843542	1878206806.8079739	1757134336.0349286	2117821133.7720196	1909450786.1107216	1742791175.2957046	2073056444.6687713	1889164149.1221936	1787944366.4998283	1814470077.3554413	1151061595.3486822	1723339546.3462958	1755084350.462487	1682225147.3479726	1227823273.5741885	1918871088.5986657	1293688798.9530642	1.16006493013651	0.21420555687385437	0.0281067623226854
Com_2173_pos	Ethylphosphonic acid	乙基磷酸	P	C2H7O3P	110.013	111.020922641749	3.11454897990906	[M+H]+	0.534	-	3	C18	Organic acids and derivatives	有机酸及其衍生物	Organic phosphonic acids and derivatives	有机膦酸及其衍生物	Organic phosphonic acids	有机膦酸	6779-09-05	HMDB0252085	-	-	-	204482	CCP(O)(O)=O	GATNOFPXSDHULC-UHFFFAOYSA-N	4985402.939002375	3235963.2000735407	5560525.117048625	4342128.27356418	5315292.709382822	5459298.0620976845	4799301.616489836	3894333.913530353	10108649.282971468	4075215.21339854	4725704.211154444	7860210.370114769	5919472.441365801	6035639.535136456	5835302.762608719	5315074.012407488	6266828.313347833	7617811.464851895	5102182.325499612	7294414.72346676	0.835467235120584	-0.259345	0.0741303438105052
Com_2180_pos	4-Hepten-2-one	4-庚烯-2-酮	P	C7H12O	112.089	113.096387397209	2.38558322766552	[M+H]+	0.713	0.65518527607274	2	C18	Organic oxygen compounds	有机氧化合物	Organooxygen compounds	有机氧化合物	Carbonyl compounds	羰基化合物	-	-	-	-	LMFA12000104	-	CCC=CCC(=O)C	VQKIKHHXFHNXJT-SNAWJCMRSA-N	18852942.29525639	11165914.54388827	22021893.66664966	17359127.094678298	16718193.458664903	17511516.35551028	17886060.689293426	8325743.432314641	19671703.99786959	14231068.933264352	19718762.37165011	16381133.31199192	18944191.92391351	19906880.63882152	20335735.712417956	17318997.827502653	19889464.25162452	27680316.459235024	17714909.62035404	28985837.128149994	0.791507874367465	-0.337324	0.0368698956719419
Com_2182_pos	2-Ethylthiazole	2-乙基噻唑	P	C5H7NS	113.03	114.038154015164	8.26343293874604	[M+H]+	1.792	0.645754774676186	2	C18	Organoheterocyclic compounds	有机杂环化合物	Azoles	唑类	Thiazoles	噻唑类	15679-09-1	HMDB0040036	-	-	-	85053	CCC1=NC=CS1	CGZDWVZMOMDGBN-UHFFFAOYSA-N	146014903.6173626	178672738.05751747	157265255.76258805	205693139.74620914	178013880.1239051	211158094.6549959	204484065.70719266	195168709.05431777	227985745.12804025	222352097.80798173	190668712.88742355	136638751.23530957	77492867.01765077	267607013.25507495	302344257.97162515	193603430.93635586	429125906.53035396	411760759.42148745	191640936.3575423	387693289.3424583	0.744350826678339	-0.425945	0.317710094023232
Com_2186_pos	3-Thiophenemethanol	3-噻吩甲醇	P	C5H6OS	114.014	115.021422995667	1.60502888497167	[M+H]+	1.958	-	3	C18	Organoheterocyclic compounds	有机杂环化合物	Heteroaromatic compounds	杂芳族化合物	-	-	71637-34-8	HMDB0041504	-	-	-	123570	OCC1=CSC=C1	BOWIFWCBNWWZOG-UHFFFAOYSA-N	41358757.777604334	41006158.812335074	34481303.090207376	39893832.82225643	36772862.257852376	39429596.73069694	47688072.26872607	45134108.655642815	40389909.77668058	42522773.54526875	43094297.858624056	39020480.19872243	34634084.73360844	34750294.59029637	42426029.96963618	41872121.514481306	34911517.56158078	21331575.699424025	37757370.8031882	27542596.05103226	1.14366416787202	0.19366347302992015	0.0690054471775103
Com_2193_pos	4-Oxo-2-azetidinecarboxylic acid	4-氧代-2-氮杂环丁烷甲酸	P	C4H5NO3	115.027	116.034472869878	2.02448120418355	[M+H]+	1.324	0.514836896834918	2	C18	Organoheterocyclic compounds	有机杂环化合物	Lactams	内酰胺类	Beta lactams	β内酰胺类	98019-65-9	HMDB0246560	-	-	-	3488064	OC(=O)C1CC(=O)N1	YSPMLLKKKHCTBN-UHFFFAOYSA-N	90403420.70947203	54413583.86189152	103225657.98027036	117451778.06951022	101677610.74638085	76582577.9428095	124197031.50698029	93972368.83279538	91457388.42317699	87880711.28397253	107812542.59968364	106650410.94474621	90149872.08753312	71600973.68327287	70619910.30285895	86150177.20380165	79451522.29483913	70954987.09564535	80446065.94392411	87179142.78410168	1.10604567518262	0.14541096423341004	0.327345108486361
Com_2196_pos	1-Pyrrolidineethanol	-	P	C6H13NO	115.1	116.107227672671	1.89116611153092	[M+H]+	0.675	0.535285340278368	2	C18	Organoheterocyclic compounds	有机杂环化合物	Pyrrolidines	吡咯烷类	N-alkylpyrrolidines	N-烷基吡咯烷	-	HMDB0245748	-	-	-	76288	OCCN1CCCC1	XBRDBODLCHKXHI-UHFFFAOYSA-N	55482561.57376371	53829515.077848695	66112690.66171081	58824791.78166262	63586193.5905676	68468343.96731003	69502996.39545502	63956515.85551752	93304081.53590041	62586639.84013324	34310232.949921064	39257629.16487491	36991063.04903601	41762730.642524704	45427768.47121481	40195746.3011603	52206611.71550572	71776444.22770572	42897673.018492624	77970618.40933211	1.3580345050212	0.441520136129446	0.00493134849918349
Com_2198_pos	1,2-Diazenedicarboxamide	-	P	C2H4N4O2	116.033	117.039854754349	7.54304730113027	[M+H]+	1.115	-	3	C18	Organic acids and derivatives	有机酸及其衍生物	Organic carbonic acids and derivatives	有机碳酸及其衍生物	-	-	-	HMDB0249610	-	-	-	31269	NC(=O)N=NC(N)=O	XOZUGNYVDXMRKW-UHFFFAOYSA-N	94694345.07999007	25030150.045788422	69794948.44162656	103125195.8991304	81685646.89838473	81537567.5444059	65789848.132707156	28540552.10788324	102157460.86751649	22939908.68977849	21264832.867500972	53935821.79880808	74543296.8433768	18647850.060980722	14449554.682102578	13184307.439523343	16219996.033192007	25384009.14794394	20502786.940159854	19743681.514312714	2.43020372386401	1.2810772599580869	0.00237569861301176
Com_2205_pos	(2R-cis)-3-Amino-2-oxetanecarboxylic acid	-	P	C4H7NO3	117.043	118.050145973963	2.18701553847227	[M+H]+	0.633	0.636564346469711	2	C18	Organic oxygen compounds	有机氧化合物	Organooxygen compounds	有机氧化合物	Carbohydrates and carbohydrate conjugates	碳水化合物和碳水化合物结合物	-	-	-	-	-	-	C1C(C(O1)C(=O)O)N	UTIYGJDWWLIDQY-STHAYSLISA-N	45268447.363147005	38727454.76869467	51931609.56550975	34770805.82422644	45572071.54231333	51417976.04757343	45308822.279075205	41516074.69500364	67796559.04184146	44462054.86735014	28115381.125350382	30108772.41679648	22369804.748208586	40039645.349858284	51110200.47063111	47778785.91101197	59659777.32381597	80916243.29790184	49284578.55400448	85620920.49043256	0.94296565797995	-0.0847229	0.943587870581743
Com_220_pos	3-Methyldioxyindole	3-甲基二氧基吲哚	P	C9H9NO2	163.063	146.060155675678	0.770716984575111	[M+H-H2O]+	5.625	0.94706593448121	1	C18	Organoheterocyclic compounds	有机杂环化合物	Indoles and derivatives	吲哚及其衍生物	Indolines	吲哚啉	3040-34-4	HMDB0004186	C05834	map00380	-	151066	CC1(O)C(=O)NC2=CC=CC=C12	XCHBYBKNFIOSBB-UHFFFAOYSA-N	99688913.46635208	90249888.35833275	85771180.18080851	173739802.00031456	105348071.04700527	86052502.09905446	116107856.0189373	174603906.13459632	102267199.4242487	77797597.79199965	84819482.78549242	107598928.01264124	160418068.5670154	74130783.4171681	97728443.77762958	60632121.44869107	71509680.45660406	63413375.985697955	79682425.09142496	61716743.0958944	1.29011413986223	0.36749871039941107	0.0609337651799858
Com_2215_pos	SUCCINIC ACID	琥珀酸	P	C4H6O4	118.027	119.034061842474	1.2865105080712	[M+H]+	0.961	0.745732147575698	2	C18	Organic acids and derivatives	有机酸及其衍生物	Carboxylic acids and derivatives	羧酸及其衍生物	Dicarboxylic acids and derivatives	二元酸及其衍生物	110-15-6	HMDB0000254	C00042	map00020;map00190;map00250;map00350;map00360;map00361;map00620;map00630;map00640;map00650;map00720;map00760;map00920;map01060;map01061;map01062;map01063;map01064;map01065;map01066	LMFA01170043	-	O=C(O)CCC(=O)O	KDYFGRWQOYBRFD-UHFFFAOYSA-N	5051348.3231937215	4522225.9795663	5953801.614539495	5225030.745308372	6534592.021580942	6243240.213640935	3383522.8885312537	5213905.927978797	6934016.831185805	5954084.631019045	5277557.381136164	4075610.2746678866	4719097.106092344	5330047.920107689	5384934.320615556	4194553.622527453	4517031.265585695	6133172.107807092	4361669.16930145	6192707.549238006	1.09622906434896	0.1325492905164438	0.320442821554543
Com_2216_pos	Benzofuran	-	P	C8H6O	118.042	119.049335842846	1.40494932858867	[M+H]+	2.403	0.831268536183871	2	C18	Organoheterocyclic compounds	有机杂环化合物	Benzofurans	苯并呋喃类	-	-	-	HMDB0032929	C14512	-	-	-	C1=CC=C2C(=C1)C=CO2	IANQTJSKSUMEQM-UHFFFAOYSA-N	4767475030.138523	4643636739.4556675	4333583280.362974	5007635692.2937765	4766809874.323281	5156232006.527285	6042859077.878444	5598796053.018263	4981687970.897842	4937922017.084462	4773043834.478968	4926237751.946177	4831590844.572783	3862623154.941043	4654860034.289793	4926409360.924927	4081499903.9588385	3096753160.6295447	4399247219.14872	2934330523.143768	1.18241145966626	0.24173215694071984	0.019691136406098
Com_2219_pos	1,1,3-Trimethyl-2-thiourea	三甲基硫脲	P	C4H10N2S	118.056	119.064507080478	6.24345686424127	[M+H]+	1.328	-	3	C18	Organosulfur compounds	有机硫化合物	Thioureas	硫脲类	-	-	2489-77-2	-	-	-	-	17216	SC(=NC)N(C)C	JAEZSIYNWDWMMN-UHFFFAOYSA-N	16632041.154519595	19851320.251748014	22614915.12032134	30715252.429301698	12756246.897998216	25573675.595013145	59437771.53927302	25784101.83305948	25970307.518880486	58771778.75471294	21707798.556637414	16429509.455582874	18326300.46603168	49893587.291120514	34277117.87563147	22648438.65453706	51555876.48128979	110126254.72917283	35968763.24029141	220392746.98525175	0.512805567246343	-0.963516	0.191162970219457
Com_221_pos	Indole-3-carboxaldehyde	吲哚-3-甲醛	P	C9H7NO	145.053	146.060065338562	0.0368042773188766	[M+H]+	5.14	0.951350683382927	1	C18	Organoheterocyclic compounds	有机杂环化合物	Indoles and derivatives	吲哚及其衍生物	Indoles	吲哚	487-89-8	HMDB0029737	C08493	-	-	10256	O=CC1=CNC2=C1C=CC=C2	OLNJUISKUQQNIM-UHFFFAOYSA-N	2393758162.4437637	2479821470.790421	2264117018.442611	2817663490.1693616	2333831665.1673036	2220742695.5833554	3086972736.303246	2596196231.2340975	2741488281.189829	2357089504.378109	2478455766.6920366	2489694525.785024	2457943996.395775	2554679941.752817	2167779633.104659	2085237662.1281385	2364884956.4866605	2426880284.637478	2340477101.2085757	2341324286.187848	1.06682832777091	0.09332803876789297	0.14013599908222
Com_2221_pos	alpha-Methylstyrene	α-甲基苯乙烯	P	C9H10	118.078	119.085632104027	0.695335737116284	[M+H]+	9.12	0.898418797043445	2	C18	Benzenoids	苯类化合物	Benzene and substituted derivatives	苯及其取代衍生物	Phenylpropenes	苯基丙烯类	-	HMDB0059899	C14395	-	-	-	CC(=C)C1=CC=CC=C1	XYLMUPLGERFSHI-UHFFFAOYSA-N	164931809.15021563	177758460.7235432	194570523.76526472	181082924.00931162	258743470.80351284	333828864.57646227	174715381.04604623	142489440.43865544	203988617.39361814	176635997.4763382	243204151.2968547	143905508.97031897	118666228.86005129	212716935.03825253	177205593.94753876	154067354.52071592	268217354.25716582	269275971.84285897	176849370.61683542	193273111.4603409	1.02624113206928	0.03736975547450612	0.800816699783042
Com_222_pos	Vitamin U	维生素 U	P	C6H13NO2S	163.067	146.063628097116	1.39879641893517	[M+H-H2O]+	4.997	-	3	C18	Organic acids and derivatives	有机酸及其衍生物	Carboxylic acids and derivatives	羧酸及其衍生物	Amino acids, peptides, and analogues	氨基酸、肽和类似物	1115-84-0	HMDB0038670	C04078	-	-	-	C[S+](C)CCC(C(=O)O)N.[Cl-]	MYGVPKMVGSXPCQ-JEDNCBNOSA-N	6997232.013327294	271769.4116666779	195335.14501705015	4398487.499168767	220711.73802147972	150538.13463414076	4987419.684326889	4121978.9430376776	3778777.140676765	3097446.9159376323	695309.2140969614	1916844.6611147358	2841477.9633893976	197505.48699178186	1076526.0816481877	162256.53966579412	4607345.619686174	371659.58329411125	200404.66461350562	4115602.565862904	1.74357828396318	0.8020511403406054	0.522843711947355
Com_2237_pos	Phenylacetaldehyde	2-苯基乙醛	P	C8H8O	120.058	121.064983123886	1.35871443952159	[M+H]+	2.403	0.857670673854902	2	C18	Benzenoids	苯类化合物	Benzene and substituted derivatives	苯及其取代衍生物	Phenylacetaldehydes	苯乙醛类	122-78-1	HMDB0006236	C00601	map00360;map00643;map01100;map01120	-	-	C1=CC=C(C=C1)CC=O	DTUQWGWMVIHBKE-UHFFFAOYSA-N	847589152.9321781	818037093.1309019	773594046.9719104	892785057.5347453	848877183.8006445	924266498.1630384	1076157589.4583478	996142623.9020647	889526323.5584071	875417134.8548661	853130235.4601434	873776126.979163	866615038.4157538	689654361.5188786	845721316.0058786	878086699.9391388	727271817.7389919	559808057.5204699	792961093.8703735	542926698.0358651	1.17201174453071	0.22898702683466374	0.0219189693377699
Com_223_pos	Bicine	N,N-双(2-羟乙基)甘氨酸	P	C6H13NO4	163.084	146.081283645782	0.758170226624191	[M+H-H2O]+	1.377	0.518533797609822	1	C18	Organic acids and derivatives	有机酸及其衍生物	Carboxylic acids and derivatives	羧酸及其衍生物	Amino acids, peptides, and analogues	氨基酸、肽和类似物	150-25-4	HMDB0011727	-	-	-	8761	OCCN(CCO)CC(O)=O	FSVCELGFZIQNCK-UHFFFAOYSA-N	663705128.7133512	267636502.5758438	816572320.3339376	825782922.94721	534571152.4297151	920188421.2807385	507104134.360679	370296064.91432303	713311245.7875254	231101995.75873506	129502418.4474021	1002480590.3818136	236591450.46491078	149380637.37621325	154625844.7944577	105716467.67494547	118071015.06409495	145732020.23837858	100252684.41039774	123119690.17924805	2.58236154499622	1.3686910001253538	0.000404691092659704
Com_2243_pos	3-Mercapto-2-methyl-1-butanol	-	P	C5H12OS	120.061	121.068852698114	5.51968350391849	[M+H]+	1.322	0.556904124077338	2	C18	Organosulfur compounds	有机硫化合物	Thiols	硫醇类	Alkylthiols	烷基硫醇	227456-33-9	HMDB0032373	-	-	-	22327742	CCC(C)C(O)S	MRVKDGZLSALAIU-UHFFFAOYSA-N	294102055.9713182	185607149.43655738	317444728.2561753	491516097.88648796	325466242.66702205	308313120.2656581	532769818.1132498	415763251.1870637	297018518.4297187	240133218.40524098	260273862.476865	289833272.0993052	288434222.92935675	250072472.74919835	265430768.21735767	232834222.20256197	246628037.61157164	301411436.1479143	254301234.79439592	314077576.1012576	1.26073238265193	0.33426206536005765	0.0961931191415463
Com_2246_pos	3-Ethyltoluene	3-乙基甲苯	P	C9H12	120.094	121.10125411611	0.450614977056904	[M+H]+	9.109	0.786176504408274	2	C18	Benzenoids	苯类化合物	Benzene and substituted derivatives	苯及其取代衍生物	Toluenes	甲苯	620-14-4	-	C14522	-	-	-	CCC1=CC=CC(=C1)C	ZLCSFXXPPANWQY-UHFFFAOYSA-N	171443077.17119622	381612149.0792454	275507163.99874663	265676801.13073888	254154716.16262072	389697290.6273512	269410348.20435995	203146329.8808725	312439111.0771567	290972613.99638647	206945498.8060707	228072142.83684555	137279044.30194598	335219854.08076614	227453845.8799135	257028292.00107527	301108536.5996779	232939261.29641452	244634791.24298945	246146128.83650753	1.16436101565353	0.21953844204424466	0.192476625681349
Com_2248_pos	Cysteine	半胱氨酸	P	C3H7NO2S	121.02	122.026994853875	0.455678721918527	[M+H]+	1.359	-	3	C18	Organic acids and derivatives	有机酸及其衍生物	Carboxylic acids and derivatives	羧酸及其衍生物	Amino acids, peptides, and analogues	氨基酸、肽和类似物	-	HMDB0303385	C00736	-	-	-	O=C(O)C(N)CS	XUJNEKJLAYXESH-REOHCLBHSA-N	14137330.07189486	53888285.91684482	168046623.22014958	16493766.33018287	265528099.8144111	81404086.16164364	176171633.01650795	162459203.60700947	644667669.1967429	167225448.49845204	384056896.61017746	11451494.907031246	29973054.376630418	163025966.72678444	215232842.4854965	62873591.68428013	87466161.56483474	160195562.1945924	62843658.33528477	33350318.08924846	1.44573826760708	0.5318063944722486	0.586717078224731
Com_2249_pos	2,5-Xylidine	-	P	C8H11N	121.089	122.096653003175	1.67647700064322	[M+H]+	0.624	0.80253230046049	2	C18	Benzenoids	苯类化合物	Benzene and substituted derivatives	苯及其取代衍生物	Xylenes	二甲苯	-	-	C18993	-	-	-	CC1=CC(=C(C=C1)C)N	VOWZNBNDMFLQGM-UHFFFAOYSA-N	18511900.18389571	13390235.242655125	19925915.209718578	15868145.364296712	18312609.2510053	19399181.089001242	19809040.914246026	17461055.42337044	27237660.800370287	14996071.536186486	12826061.223214813	8828192.326289566	15699154.959439255	18298139.11233937	15983315.498104706	15141394.765190851	19749750.622087713	20524379.86361359	10042477.68478257	22044691.369928014	1.16196212890791	0.21656304866747897	0.151659617997045
Com_224_pos	4-guanidinobutanoate	4-胍基丁酸	P	C5H11N3O2	145.085	146.09242653447	0.0238861832350263	[M+H]+	1.663	0.681201270696852	1	C18	Organic acids and derivatives	有机酸及其衍生物	Carboxylic acids and derivatives	羧酸及其衍生物	Amino acids, peptides, and analogues	氨基酸、肽和类似物	463-00-3	HMDB0003464	C01035	map00330;map01100	-	500	NC(=N)NCCCC(O)=O	TUHVEAJXIMEOSA-UHFFFAOYSA-N	88772706.28000817	27259907.39348308	236297669.99270466	127675322.7202065	307352616.450523	304827473.0998737	255298990.3385371	122481453.82004695	300248685.07589495	143748095.72138587	226580443.53365037	232338923.51188144	170295113.5748156	34006431.364648834	154208594.5327082	43518618.96703206	156994999.05443612	147525440.66779748	21921036.090575762	42679917.321049616	1.5559794726416	0.6378230276033386	0.165301525456441
Com_2258_pos	Santene	檀烯	P	C9H14	122.11	123.116894133971	0.361429314924384	[M+H]+	9.115	0.89732301068113	2	C18	Hydrocarbons	碳氢化合物	Unsaturated hydrocarbons	不饱和烃	Branched unsaturated hydrocarbons	支链不饱和烃	529-16-8	HMDB0038140	-	-	-	-	CC1=C(C2CCC1C2)C	LSIXBBPOJBJQHN-UHFFFAOYSA-N	158989744.95149598	253224776.64444503	226678304.18099168	214135062.4476642	256409306.5261244	218163680.8821397	249535033.68147454	178193438.3423992	236022024.29577357	209735570.60007045	184241231.09373787	162224976.66673064	148839375.1909645	255344511.11160174	190813201.59026545	178954819.8601683	247684686.4443981	244108313.18395385	219173805.78507194	238684006.08547673	1.0632916198251	0.08853732666845977	0.401072367592008
Com_2264_pos	1beta-methylcarbapenem	-	P	C7H9NO	123.068	124.07589039977	1.46584952224768	[M+H]+	0.707	0.75245859611416	2	C18	Organoheterocyclic compounds	有机杂环化合物	Lactams	内酰胺类	Beta lactams	β内酰胺类	-	HMDB0244863	-	-	-	-	CC1C=CN2C1CC2=O	YKMONJZIUAOVEM-WDSKDSINSA-N	25275380.352469094	17408220.362242416	27290801.51311963	23136496.305553272	25192701.29911985	25894821.220643047	29960633.13006639	23666334.711857047	30234993.738416344	22265552.1212991	19753058.129366767	15190957.3731551	18672937.82115692	20796673.058771603	19483734.462752502	16689324.137596086	21996830.128891513	27340798.894135337	17491055.122402195	30014404.96007688	1.20679847362809	0.2711847768619381	0.0307448530447077
Com_2268_pos	Ethyl methylphosphonate	-	P	C3H9O3P	124.029	125.036594596412	2.93960781567868	[M+H]+	1.891	-	3	C18	Organic acids and derivatives	有机酸及其衍生物	Organic phosphonic acids and derivatives	有机膦酸及其衍生物	Phosphonic acid esters	膦酸酯类	-	HMDB0252054	-	-	-	-	CCOP(C)(O)=O	UFZOPKFMKMAWLU-UHFFFAOYSA-N	5793441.563402574	392172.15752834	5544840.456043024	4616740.497477907	3847045.5240031905	5025992.828990217	3456628.2076294427	3123716.549583889	1891058.9666699024	4927890.948220444	1169520.4836051876	3728200.4523680834	8103164.080451177	14709060.086733354	1889689.358789267	7937636.874948994	5621040.083904516	23042536.357437175	1066220.3280789643	43046797.65788921	0.350087701414594	-1.51421	0.218416999810748
Com_2269_pos	Methyl phenyl sulfide	茴香硫醚	P	C7H8S	124.035	125.042728713941	6.11695053484932	[M+H]+	1.907	-	3	C18	Organosulfur compounds	有机硫化合物	Thioethers	硫醚类	Aryl thioethers	芳基硫醚	100-68-5	HMDB0034448	-	-	-	7520	CSC1=CC=CC=C1	HNKJADCVZUBCPG-UHFFFAOYSA-N	29137240.391334817	72480398.15478618	28648653.40943969	86545466.30128683	28346930.617754582	81067986.05862704	64364690.61332653	32678276.68326773	118101400.06254467	211071838.2094725	136774353.93788952	35929682.51721083	56868062.076755315	372063637.423487	118834187.42333013	64238115.18848544	270949033.68296075	855413223.9480618	94535268.79813683	983102198.869653	0.251761945279165	-1.98987	0.0283562609414699
Com_226_pos	deoxycarnitine	丁基甜菜碱	P	C7H15NO2	145.11	146.117656871987	0.529748733206453	[M+H]+	1.418	0.584260253086667	1	C18	Lipids and lipid-like molecules	脂质和类脂分子	Fatty Acyls	脂肪酰类	Fatty acids and conjugates	脂肪酸和结合物	407-64-7	HMDB0001161	C01181	map00310;map02010	-	725	C[N+](C)(C)CCCC([O-])=O	JHPNVNIEXXLNTR-UHFFFAOYSA-N	70575377.90211399	58983842.93933596	77370139.62488702	77151182.5987271	115004615.37852076	110630740.49458492	90939981.00905105	61308088.20073985	197237071.23616144	76063968.57908395	117889268.96331975	73443380.98079933	70872887.8023647	77114397.3341877	83546843.89642435	101023555.81753866	101567531.28904873	310019182.23235136	74592700.85029416	161527846.61551178	0.798281774672879	-0.32503	0.359362974067107
Com_2270_pos	4-Methylcatechol	4-甲基邻苯二酚	P	C7H8O2	124.052	125.059906250475	1.42077406297778	[M+H]+	0.794	0.834248397797468	2	C18	Benzenoids	苯类化合物	Phenols	酚类	Benzenediols	苯二醇类	452-86-8	HMDB0000873	C06730	map00622;map01120;map00623;map01100;map00626;map01220	-	-	CC1=CC(=C(C=C1)O)O	ZBCATMYQYDCTIZ-UHFFFAOYSA-N	38602500.36157976	27084789.59875014	49045404.404932536	40624034.8883241	42082791.442547664	43894065.261662416	43367913.92295669	35004661.37282791	50954750.18806292	36175366.7583229	44544768.33515725	35711877.50739539	42035520.22616115	46941992.7313952	45859557.22535915	33533718.103440374	44069649.8885204	61072718.74451642	39824027.8391459	64805650.931699686	0.887514699710376	-0.172157	0.210462913110462
Com_2271_pos	2E,4Z-Octadienal	-	P	C8H12O	124.089	125.096285348003	1.33249718221506	[M+H]+	0.657	0.840606858865446	2	C18	Organic oxygen compounds	有机氧化合物	Organooxygen compounds	有机氧化合物	Carbonyl compounds	羰基化合物	-	-	-	-	LMFA06000132	-	CCCC=CC=CC=O	DVVATNQISMINCX-SCFJQAPRSA-N	81760917.98108031	39387670.68045129	58892520.70677663	70461763.49447553	69565057.47127554	66348322.323448986	72425826.73811416	61287767.904355556	81409734.79691724	52806286.6616395	90505757.63610119	53887134.10185693	83652660.97692284	91119383.62624158	92820485.26606366	73941985.50185788	90551632.76961371	118468246.23670937	84780145.53872491	123559053.3357256	0.724405689260269	-0.46513	0.00537513358340087
Com_2280_pos	Tropane	-	P	C8H15N	125.12	126.127828537843	0.627697894271275	[M+H]+	1.099	0.805396544545534	2	C18	Alkaloids and derivatives	生物碱及其衍生物	Tropane alkaloids	莨菪烷类生物碱	-	-	-	HMDB0259295	-	-	-	-	CN1C2CCCC1CC2	XLRPYZSEQKXZAA-OCAPTIKFSA-N	8239450.939407582	37791455.90978015	14674238.217840742	21338497.470416978	15205570.888622167	47734769.827324	20863333.900341183	51809906.9562472	16969554.08647291	22178909.339053277	8417403.024425898	20039962.366320103	9826347.468445098	37331981.41755849	15256127.114639504	23781930.08179189	14847356.451079866	52466670.53509711	13266833.695227787	26735021.5762535	1.15694062840555	0.21031483047594823	0.558122829171159
Com_2281_pos	Arsenite	-	P	AsH3O3	125.93	126.937101292688	0.148553472041837	[M+H]+	1.122	-	3	C18	Mixed metal/non-metal compounds	混合金属/非金属化合物	Miscellaneous mixed metal/non-metals	各种混合金属/非金属	Miscellaneous metallic oxoanionic compounds	各种金属含氧阴离子化合物	15502-74-6	HMDB0011620	-	-	-	545	O[As](O)O	GCPXMJHSNVMWNM-UHFFFAOYSA-N	7179053.805430164	358890.7929142244	5528132.477428865	3789613.7581844847	2440332.4339146405	4302005.918474167	3412352.288824387	238675.80427496546	3399143.6028166823	329827.4485600733	478719.1524026493	2541626.2547016	3186855.0943882116	270074.53442546894	157215.86529560934	892552.0221853885	153303.7384674773	1304332.0308134158	985065.1650157265	103807.77151445097	3.07518435116732	1.620672899734074	0.0450775404254466
Com_2285_pos	1-Cyclohexenecarboxylic acid	环己烯甲酸	P	C7H10O2	126.068	127.075543386529	1.29601822293373	[M+H]+	0.726	0.782974030798902	2	C18	Organic acids and derivatives	有机酸及其衍生物	Carboxylic acids and derivatives	羧酸及其衍生物	Carboxylic acids	羧酸	636-82-8	HMDB0243852	C12101	-	-	-	C1CCC(=CC1)C(=O)O	NMEZJSDUZQOPFE-UHFFFAOYSA-N	39076505.0519041	26018621.931533776	42779921.484198585	37850647.30327132	38899145.13516343	41210638.327970535	39931429.7215924	34083483.362634264	48476770.245044276	32834963.624213666	37047810.19651313	34015880.52690306	39911222.698936805	40064352.83442915	40443785.04660058	35238829.56424966	40507675.97188753	55808001.551627226	36862595.328265615	59794340.19846145	0.90818948475915	-0.138935	0.267214697254964
Com_2287_pos	Autoinducer III	-	P	C6H10N2O	126.079	127.086756410703	1.16125875855639	[M+H]+	0.564	-	3	C18	-	-	-	-	-	-	-	-	-	-	-	-	CC1NC=C(C)N=C1O	BUILUXASNMUODO-UHFFFAOYSA-N	25621047.230153143	20028083.647403453	27620620.315736	23065288.945772212	28148999.036258273	29098607.76589891	20410079.17251126	26051568.891345356	37829186.0730037	26972323.30336629	15545264.312691793	17674510.46446231	17650143.450115748	19884448.128881864	19696017.665113986	17461308.5344203	21454850.306705885	27865700.69495279	9493076.186026564	30747673.338856768	1.34117481204717	0.4234972939438101	0.0155731649767184
Com_2289_pos	octahydropyrrolo[1,2-a]pyrimidine	-	P	C7H14N2	126.116	127.12322168065	1.75775617151684	[M+H]+	1.14	0.835804824793068	2	C18	Organoheterocyclic compounds	有机杂环化合物	Pyrrolopyrimidines	吡咯并嘧啶类	-	-	-	-	-	-	-	-	C1CC2NCCCN2C1	IHGJZNUBLMAEGL-UHFFFAOYSA-N	2.14414e+06	2071041.8547392634	5573427.680512682	7473900.508471746	4480194.49820843	2994140.2067953055	1029050.7823966544	3684148.1681582863	3665204.481186786	1176736.540478474	4207115.501940303	3352551.618855714	1918334.2578790698	1657988.6460532427	13796812.573876252	5637982.559619533	2505331.042701549	5423609.689074269	8837009.191278392	7756874.541380618	0.622431227135043	-0.684014	0.158036728689739
Com_228_pos	Spermidine	亚精胺	P	C7H19N3	145.158	146.165329430635	0.891654088501212	[M+H]+	1.102	0.966905491195168	1	C18	Organic nitrogen compounds	有机氮化合物	Organonitrogen compounds	有机氮化合物	Amines	胺类	124-20-9	HMDB0001257	C00315	map00330;map00410;map00480;map00940;map01100;map02010;map04976	-	1102	NCCCCNCCCN	ATHGHQPFGPMSJY-UHFFFAOYSA-N	1218457508.4530423	1118175619.2520206	1298337455.5921462	702537836.7582946	941115030.9238596	1241651197.135525	768016935.0899816	1503687280.6288698	1302030240.4152288	950920010.4289433	1265814801.644299	854684972.1696696	1104082629.990112	1831556124.0308762	1150676683.0234957	1257019121.4347913	1393060942.5355172	1618450508.631494	1033624078.9189402	1673849890.9521344	0.8378275150039	-0.255275	0.11699966838703
Com_2291_pos	N-Cyclohexylformamide	N-环己基甲酰胺	P	C7H13NO	127.1	128.107015928899	0.0466476200928007	[M+H]+	9.12	0.777407171281316	2	C18	Organic acids and derivatives	有机酸及其衍生物	Carboxylic acids and derivatives	羧酸及其衍生物	Carboxylic acid derivatives	羧酸衍生物	-	HMDB0255105	C11519	map00930;map01120	-	-	C1CCC(CC1)NC=O	SWGXDLRCJNEEGZ-UHFFFAOYSA-N	151410949.87732825	67478649.81620283	194397206.56498086	180098405.4026389	145680470.98416862	154074711.2434223	161224450.5934433	148714140.35545957	182854205.40683094	171359683.63223967	162248214.69708085	110260099.02848813	140153455.6282723	238563059.96376032	185826623.2006298	134332370.2479021	230859343.96616367	149942377.34101474	190763833.0163651	337047281.63077104	0.828348745543319	-0.27169	0.239998070606759
Com_2292_pos	2-Amino-5-chloropyridine	2-氨基-5-氯吡啶	P	C5H5ClN2	128.014	129.022372886627	7.36548869254801	[M+H]+	0.53	-	3	C18	Organoheterocyclic compounds	有机杂环化合物	Pyridines and derivatives	吡啶及其衍生物	Aminopyridines and derivatives	氨基吡啶及其衍生物	1072-98-6	HMDB0244996	-	-	-	-	NC1=NC=C(Cl)C=C1	MAXBVGJEFDMHNV-UHFFFAOYSA-N	1129485.0868189812	602389.8254507266	1398644.7991423544	713295.5113437779	1683518.2116866414	886217.9088511757	656626.8607450066	696550.4236956076	1014652.0423122811	986303.4793035563	993418.5067126708	1046518.9175607241	1055161.1724620503	1296901.4468563397	1229227.8956837247	973296.9256258591	1166512.3471252786	1502781.5291992123	606006.9568858196	1659356.6041995871	0.847213956135638	-0.239202	0.194766940368814
Com_2293_pos	Ammelide	-	P	C3H4N4O2	128.033	129.039784571632	7.38423057164525	[M+H]+	1.118	-	3	C18	Organoheterocyclic compounds	有机杂环化合物	Triazines	三嗪类	Triazinones	三嗪酮类	-	HMDB0248340	C08734	map00791;map01120	-	12584	NC1=NC(O)=NC(O)=N1	YSKUZVBSHIWEFK-UHFFFAOYSA-N	109996336.82529612	30941610.999926474	74277309.39999963	113732700.18192086	99919293.3281923	98552573.53021435	77041623.28690434	33617740.383584976	112425397.30179867	25879439.635210175	22423652.156725638	62575819.298698395	84762251.62138765	19800570.375848573	17510999.25498282	14887441.987626256	16408728.671198044	26306905.271145135	22191709.17800965	18868196.31188787	2.53939126813997	1.3444827018446206	0.00141299274936535
Com_2295_pos	(4E)-2-Oxohexenoic acid	-	P	C6H8O3	128.047	129.054882954938	1.81929	[M+H]+	0.685	0.668649882567173	2	C18	Organic acids and derivatives	有机酸及其衍生物	Keto acids and derivatives	酮酸及其衍生物	Medium-chain keto acids and derivatives	中链酮酸及其衍生物	-	-	C06761	-	LMFA01060174	-	CC=CCC(=O)C(=O)O	XGNKMQBCAVIQOR-NSCUHMNNSA-N	129755051.67069934	36053262.648097776	49961848.8858475	58606529.33740834	59233992.19325444	80023558.61980954	105922258.20331988	57035068.60140547	78282341.66208202	68283208.05742782	43119144.51841469	25535519.48342089	31397346.218658425	43425636.31185478	31877758.02821145	26902813.080607176	31038894.69768356	42037531.84243377	16608667.372916518	46455137.95232737	2.13699891631862	1.0955861764010233	0.000153524143161985
Com_2298_pos	Naphthalene	-	P	C10H8	128.063	129.069793232529	0.833713129216451	[M+H]+	7.052	0.583652001157312	2	C18	Benzenoids	苯类化合物	Naphthalenes	萘类	-	-	20526-83-4	HMDB0029751	C00829	map01120;map01100;map00626;map00980;map01220;map07114	-	-	C1=CC=C2C=CC=CC2=C1	UFWIBTONFRDIAS-UHFFFAOYSA-N	124435379.7345613	102486866.80022612	85007727.49487232	73092466.00000808	102251214.19523552	120192033.10694438	104852783.63811262	156980869.63705686	47950513.20363117	59258809.6171967	58313660.388129525	108930598.78739417	152653741.87549856	63071031.99904237	121626812.95776811	225989202.63543302	29038343.596059393	31384593.3707721	42768903.544908985	37673534.807117045	1.12055561231821	0.16421425047681518	0.268436477674849
Com_22_pos	Creatinine	肌酸酐	P	C4H7N3O	113.059	114.066453289194	2.15187988282553	[M+H]+	1.412	0.85250328354113	1	C18	Organic acids and derivatives	有机酸及其衍生物	Carboxylic acids and derivatives	羧酸及其衍生物	Amino acids, peptides, and analogues	氨基酸、肽和类似物	60-27-5	HMDB0000562	C00791	map00330;map01100	-	588	CN1CC(=O)NC1=N	DDRJAANPRJIHGJ-UHFFFAOYSA-N	666064498.1503123	1487504246.7955453	1337368157.5746489	952467591.828707	846803486.8235146	1124644083.8122954	1221386764.1924481	1183276353.0916793	1451848195.5938392	1499315875.729466	1346702660.1419363	6.85693e+08	900770238.0540506	2782026665.27547	1583640755.0087028	1337390443.3896887	2221318680.6107106	3202494052.412362	1210485340.344762	3746533323.0603266	0.618953825890153	-0.692096	0.0785668099743947
Com_2300_pos	Cyclohexane-1-carboxylate	环己烷-1-羧酸酯	P	C7H12O2	128.084	129.091215697141	1.44981053414324	[M+H]+	0.629	0.728126097635945	2	C18	Organic acids and derivatives	有机酸及其衍生物	Carboxylic acids and derivatives	羧酸及其衍生物	Carboxylic acids	羧酸	-	HMDB0031342	C09822	map01120;map00362	-	-	C1CCC(CC1)C(=O)O	NZNMSOFKMUBTKW-UHFFFAOYSA-N	26539113.586087354	11454629.170641266	29143925.83649024	25785467.921836644	26016543.472535525	26955465.841664944	26174239.05692817	21363618.6519806	33151866.57368038	21951464.94230312	24989192.817891132	22957006.200965047	25670660.223499782	27069854.976141725	28128094.281049512	23341020.26240389	26682304.20228706	37658810.14771245	24030670.605089538	40669666.96429599	0.883850421497495	-0.178126	0.232433536179477
Com_2303_pos	maleimide-thiol	-	P	C4H3NO2S	128.988	129.996292309259	4.20432417789003	[M+H]+	1.157	-	3	C18	Organoheterocyclic compounds	有机杂环化合物	Pyrrolidines	吡咯烷类	Pyrrolidones	吡咯烷酮	-	HMDB0254313	-	-	-	22185901	SN1C(=O)C=CC1=O	XFKSLINPMJIYFX-UHFFFAOYSA-N	49318631.530222684	48475407.84276883	51548378.06680936	57487588.131010145	50275888.23589871	48401999.13238808	62750468.38727988	46822990.55207522	31686783.707160108	46240860.45416149	55219535.028570004	43264847.874460384	46447052.912216954	48847055.09832562	56948791.13707542	54641691.435947195	44937937.441486515	47932258.558746606	42828538.36988527	35386840.14943778	1.03474507296215	0.04927537905383222	0.684744740371408
Com_2304_pos	2-Acetyl-4,5-dihydrothiazole	2-乙酰基-2-噻唑啉	P	C5H7NOS	129.025	130.032226433524	0.747402837057026	[M+H]+	1.799	0.646754121794742	2	C18	Organoheterocyclic compounds	有机杂环化合物	Azolines	唑啉类	Thiazolines	噻唑啉类	29926-41-8	HMDB0033561	-	-	-	169110	CC(=O)C1=NCCS1	FZOZFDAMVVEZSJ-UHFFFAOYSA-N	17893983.08198929	2179563.929854646	2491080.2628679643	4023604.281474901	1730035.137161344	4511009.818775469	409079.84721478296	26909875.370364964	682632.0603617202	2964794.945018291	1615472.6244660127	10033380.181589331	15794318.034997428	2108596.6514034313	1469243.13102083	3173031.8106967555	26386577.359045006	3415898.479922215	3108250.107013574	504874.75217149104	0.943588159609452	-0.0837708	0.76874967340441
Com_230_pos	4-Hydroxycinnamic acid	4-羟基肉桂酸	P	C9H8O3	164.047	147.04424972058	1.21745691115229	[M+H-H2O]+	5.459	0.986070580595773	1	C18	Phenylpropanoids and polyketides	苯丙素类和聚酮类	Cinnamic acids and derivatives	肉桂酸及其衍生物	Hydroxycinnamic acids and derivatives	羟基肉桂酸及其衍生物	501-98-4	HMDB0002035	C00811	map00130;map00350;map00360;map00940;map00950;map01061;map01100;map01110;map01220	-	637542	OC(=O)\C=C\C1=CC=C(O)C=C1	NGSWKAQJJWESNS-ZZXKWVIFSA-N	128285899.41068667	30208118.300808687	36635091.56090727	290033259.1078492	291122041.66604024	88907451.03462058	68605426.98898795	64846573.56180243	473028722.9471118	112904744.61901283	100121066.31622858	121505757.63957225	901111050.1472801	175198497.83758053	29089703.130088903	28718285.171214562	22491039.479774766	14195586.402300404	29947290.577839606	10885292.50804408	1.10557287803758	0.14479412901479288	0.176047667971775
Com_2311_pos	4-Guanidinobutanal	4-胍基丁醛	P	C5H11N3O	129.09	130.097334703342	1.35793921165656	[M+H]+	1.284	0.772284496987067	2	C18	Organic oxygen compounds	有机氧化合物	Organooxygen compounds	有机氧化合物	Carbonyl compounds	羰基化合物	-	-	C02647	map00330;map01100	-	-	C(CC=O)CN=C(N)N	VCOFTLCIPLEZKE-UHFFFAOYSA-N	471857469.07104355	337958118.5617906	436911749.0362744	427286660.876109	511662679.4274101	484068185.5244938	541977604.2204022	466388965.1317045	389686283.8079263	415804355.2847646	430820736.84161705	451113103.837727	650366582.5857157	233891084.8056505	391017008.2295311	444593237.3505583	282033247.0106567	138590858.83077547	356229806.06698275	123497048.61821538	1.28024173611601	0.3564162466064875	0.0706624087629017
Com_2316_pos	Octylamine	辛胺	P	C8H19N	129.152	130.159237226098	1.44965978398649	[M+H]+	5.186	0.858008803722226	2	C18	Organic nitrogen compounds	有机氮化合物	Organonitrogen compounds	有机氮化合物	Amines	胺类	111-86-4	HMDB0255916	C01740	-	-	-	CCCCCCCCN	IOQPZZOEVPZRBK-UHFFFAOYSA-N	151852835.0547735	185694992.30476868	58967722.07084199	100577855.19242235	137430029.18119982	183017131.72853726	231362840.74955806	163587900.44289038	319858600.89311403	85373491.79538456	381925993.97350556	175702379.65494013	88992791.85009848	671515116.1646725	261778155.4946901	82712574.50025314	106270100.41579461	729197236.5999151	55851422.42379023	644118997.9378899	0.505844476661887	-0.983234	0.26203801597771
Com_231_pos	L-Glutamine	L-谷氨酰胺	P	C5H10N2O3	146.069	147.076545498355	0.722249442953762	[M+H]+	1.321	0.998946685846898	1	C18	Organic acids and derivatives	有机酸及其衍生物	Carboxylic acids and derivatives	羧酸及其衍生物	Amino acids, peptides, and analogues	氨基酸、肽和类似物	56-85-9	HMDB0000641	C00064	map00220;map00230;map00240;map00250;map00471;map00630;map00910;map00970;map01060;map01100;map01120;map01230;map02010;map02020;map04724;map04727;map04964;map04974;map04978;map05230	-	5961	N[C@@H](CCC(N)=O)C(O)=O	ZDXPYRJPNDTMRX-VKHMYHEASA-N	16100343112.31933	5600554844.806542	16641532207.301908	16652152657.093067	17733825589.442287	18130550233.137665	16629643452.72987	14549276835.180687	16741897895.847134	7676749125.363023	16225028198.193342	11736382298.974483	15444910464.07135	7435254651.00968	13931968056.951435	12529424207.171122	8107823758.415382	7792462540.175557	8765247517.422398	7982791008.65076	1.33201276997667	0.41360791356060334	0.110899253596291
Com_2320_pos	2-Ethyldihydro-3(2H)-thiophenone	-	P	C6H10OS	130.045	131.053327618419	6.05649556259631	[M+H]+	1.323	0.570176121807529	2	C18	Organoheterocyclic compounds	有机杂环化合物	Thiolanes	硫杂环己烷	-	-	52662-38-1	HMDB0040238	-	-	-	530401	CCC1SCCC1=O	KNYBAJCQHFBMOP-UHFFFAOYSA-N	478051255.3826604	236444849.06175113	504866969.32117337	763065277.6727644	533044663.27129847	782280966.6401211	751182684.7056957	347594948.1601401	461491740.4944527	342785910.0681313	724616413.9469995	512618385.4080568	665546882.3587965	267409847.3445068	359659717.41655153	587135828.24782	367457811.53012717	340408023.83265406	387580521.87843084	341469407.05604386	1.14205538603398	0.1916326184931846	0.478420766146016
Com_2324_pos	Ethyl 2-methyl butyrate	2-甲基丁酸乙酯	P	C7H14O2	130.099	131.106784877754	0.806135693987173	[M+H]+	1.001	0.529352117534076	2	C18	Lipids and lipid-like molecules	脂质和类脂分子	Fatty Acyls	脂肪酰类	Fatty acid esters	脂肪酸酯	-	HMDB0033745	-	-	LMFA07010506	-	CCC(C)C(=O)OCC	HCRBXQFHJMCTLF-UHFFFAOYSA-N	1441230.2188983585	1007843.1529079136	1467663.4917613314	1400041.6009953448	1461411.692013018	1208695.0875061182	1371646.642333965	1233471.0943110783	1445032.2725380564	1243818.4284840962	1491210.518607516	934438.6367372925	1353923.813227334	1365294.2627875286	1449311.6648770934	1013430.9078171825	1184891.29647383	1052424.3581834384	1490218.2577448182	2360368.7747075153	0.969723016230184	-0.0443554	0.970674158919349
Com_2327_pos	Benzoyl cyanide	苯甲酰腈	P	C8H5NO	131.037	132.044569994631	1.22098717676941	[M+H]+	5.135	0.673230749446713	2	C18	Benzenoids	苯类化合物	Benzene and substituted derivatives	苯及其取代衍生物	Benzoyl derivatives	苯甲酰衍生物	613-90-1	-	C21329	-	-	-	C1=CC=C(C=C1)C(=O)C#N	GJQBHOAJJGIPRH-UHFFFAOYSA-N	22094913.39242191	15866528.98627156	17506994.002585232	17138721.791553788	13753280.29598119	23061698.391664635	22837714.70275106	14957846.29479264	21045542.246744435	15088740.00158228	11376695.995804248	20973306.43064435	16711782.824552748	18361023.589435454	15245252.057726048	12493703.232591262	15780699.823431466	20089464.077147733	14272239.054782527	20352259.892579507	1.10682080647513	0.1464216696932725	0.266944779251342
Com_2329_pos	1,2,3-Benzotriazine	1,2,3-苯并三嗪	P	C7H5N3	131.048	132.056335370795	5.22990785459869	[M+H]+	1.106	-	3	C18	Organoheterocyclic compounds	有机杂环化合物	Benzo-1,2,3-triazines	苯并-1,2,3-三嗪	-	-	-	HMDB0249031	-	-	-	11018899	C1=CC=C2N=NN=CC2=C1	OWQPOVKKUWUEKE-UHFFFAOYSA-N	2578876.669355817	279967.5533687049	2112588.621902254	2424664.5638610306	1708855.8050655164	2407712.5991701107	1533801.244832502	278515.5850749327	3797890.5477089514	295501.66289243684	386410.6816512603	2214565.286858859	2272415.1601899117	214749.25924791562	799413.2341964807	647472.3637705031	620811.8623446438	572053.1259230237	259693.5819440571	1958328.158586776	1.75130984484355	0.8084343505183915	0.233808724520062
Com_2333_pos	Tolylacetonitrile	-	P	C9H9N	131.073	132.080951232713	1.15380082926329	[M+H]+	0.614	0.649993746111139	2	C18	Benzenoids	苯类化合物	Benzene and substituted derivatives	苯及其取代衍生物	Benzyl cyanides	苯氰化物	-	-	C02596	-	-	-	CC1=CC=CC=C1CC#N	WMGVPDQNPUQRND-UHFFFAOYSA-N	40943819.25066552	29739297.396610457	42666022.26895168	34383144.07913253	40054343.848151274	26940154.31773813	39739577.89624774	21625012.33468337	58599504.09626913	32308461.965137485	28595014.06867732	22642370.991475552	35471449.353073776	36786669.444095634	36754864.77623689	33342715.518855758	44792159.902094334	43334953.88635221	25110906.969921015	48589641.68022664	1.03257713842997	0.04624956186112079	0.837438220523758
Com_2343_pos	THTC	-	P	C5H8O2S	132.024	133.031830442021	0.230578574431253	[M+H]+	1.957	0.903437236065806	2	C18	Organoheterocyclic compounds	有机杂环化合物	Thiolanes	硫杂环己烷	-	-	-	-	C11074	-	-	-	C1CC(SC1)C(=O)O	MZOYMQRKTJRHGJ-UHFFFAOYSA-N	17044463585.443995	17730294175.113865	14701581070.65259	17745327226.00765	18505261524.68092	19121049020.575417	18830378632.739502	18717127341.877903	19817319111.301315	17218296638.65413	17841338692.042316	16646783774.803596	15808407168.671894	16169047057.58049	18347751189.391045	18111481275.83333	15956691948.37883	11872900275.477297	16046688191.548252	12200623815.7793	1.1284853131582	0.1743876424803809	0.0354419089366807
Com_2344_pos	3H-Indazol-3-one	3-吲唑啉酮	P	C7H4N2O	132.032	133.040616935275	7.24773286649874	[M+H]+	11.705	-	3	C18	Organoheterocyclic compounds	有机杂环化合物	Benzopyrazoles	苯并吡唑类	Indazoles	吲唑类	5686-93-1	HMDB0246268	-	-	-	-	O=C1N=NC2=CC=CC=C12	LOCAIGRSOJUCTB-UHFFFAOYSA-N	68045735.63585669	22853947.893175546	74901577.60910095	39181885.47914239	37833459.36160465	40957048.51741544	36233166.34508849	29739374.554211725	49193949.08719533	10217642.552860834	34342781.35932399	47742083.56776405	30376613.974701334	38495249.30918727	34643334.17741465	26794100.723121297	39296235.80511649	56898287.48950607	33379447.676724885	104707097.722775	0.916007331281112	-0.126569	0.562710828377748
Com_2358_pos	Thiazolidine-4-carboxylic acid	-	P	C4H7NO2S	133.02	134.027053384161	0.0254410416856162	[M+H]+	1.467	0.660156666976626	2	C18	Organic acids and derivatives	有机酸及其衍生物	Carboxylic acids and derivatives	羧酸及其衍生物	Amino acids, peptides, and analogues	氨基酸、肽和类似物	-	HMDB0258979	-	-	-	-	O=C(O)C1NCSC1	DZLNHFMRPBPULJ-UHFFFAOYSA-N	176343211.43327284	790190868.3640273	900126973.3353442	1374317384.1453385	569314437.3612692	965541672.6919553	330475546.32491505	871995304.5292369	1057633017.7531396	1212098598.7879589	1291251377.169863	789354369.7373103	1568086684.6805453	1595717261.3668196	1206343586.825882	780787900.5337176	327231289.42798495	1792584038.4994931	979163351.4322208	1169077159.80529	0.717245743546938	-0.479461	0.15257844175947
Com_235_pos	(2-Aminoethyl)phosphonic acid	2-氨基乙基膦酸	P	C2H8NO3P	125.024	148.01426377765	7.06885380083129	[M+Na]+	1.103	0.764873860175684	1	C18	Organic acids and derivatives	有机酸及其衍生物	Organic phosphonic acids and derivatives	有机膦酸及其衍生物	Organic phosphonic acids	有机膦酸	2041-14-7	HMDB0011747	C03557	map00440;map01100;map01120;map02010	-	339	NCCP(O)(O)=O	QQVDJLLNRSOCEL-UHFFFAOYSA-N	16322583.108541513	2718530.1487073903	11802386.071509833	17005604.83547089	9703466.31958093	14296704.401654435	12323190.10417191	3149849.345064363	18253372.646251276	2300002.9996830844	2444919.4316776376	7867897.614676533	12918169.171169737	1850558.0871643529	1221636.60732241	1029132.0264318504	1940102.6835225732	3324413.983677482	2585620.7210245407	2718113.0857647466	2.84628196174126	1.5090785869018066	0.00554157111331588
Com_2363_pos	5-Methyl-1H-benzotriazole	5-甲基-1H-苯并三唑	P	C7H7N3	133.064	134.071415166039	0.865493589513954	[M+H]+	0.576	0.696541478800396	2	C18	Organoheterocyclic compounds	有机杂环化合物	Benzotriazoles	苯并三唑类	-	-	-	-	-	-	-	-	CC1=CC2=NNN=C2C=C1	LRUDIIUSNGCQKF-UHFFFAOYSA-N	22986582.36250151	14765327.425578449	24047946.12697686	21811601.975679357	23566250.513282377	26858404.4080862	24620450.555127047	22014672.141281478	31869153.81935909	23267381.16664807	13494996.420574911	19246119.254177485	16242669.069604667	17548776.950627442	20019155.864861246	17978891.53262847	21750994.356770635	32178642.24516843	19298281.121656585	35238715.36511602	1.1070930688104	0.14677650872046308	0.270483769068142
Com_2366_pos	Tranylcypromine	反苯环丙胺盐酸	P	C9H11N	133.089	134.096550934601	0.758398419357973	[M+H]+	0.639	0.653776280415439	2	C18	Organic nitrogen compounds	有机氮化合物	Organonitrogen compounds	有机氮化合物	Amines	胺类	95-62-5	HMDB0014890	C07155	-	-	-	C1C(C1N)C2=CC=CC=C2	AELCINSCMGFISI-DTWKUNHWSA-N	13817663.622794874	11835763.656042367	16043065.159942303	13067719.314274576	15135083.12962905	16572554.456113422	16263226.467132019	14319575.328034738	22308636.938526206	13050904.666543353	9112345.692263745	7604041.935865039	11537587.760625824	13026911.656906188	12622684.084844686	11986049.503005581	12792491.56677472	18045191.444553006	8697921.832617417	18974156.49101284	1.2252	0.29301793418185207	0.0539219040252524
Com_2367_pos	Diisopropanolamine	-	P	C6H15NO2	133.11	134.117418926299	1.21007709553509	[M+H]+	1.443	-	3	C18	Organic nitrogen compounds	有机氮化合物	Organonitrogen compounds	有机氮化合物	Amines	胺类	-	HMDB0251354	-	-	-	8086	CC(O)CNCC(C)O	LVTYICIALWPMFW-UHFFFAOYSA-N	351149077.40752035	164817360.60500187	543670626.9339327	288189626.5878191	105802086.51974396	432290605.51483816	906642233.8324575	324905027.86899614	1274249662.1789863	1551181297.2589684	709578820.1152537	114074557.69873708	319434615.07504517	8722908865.284681	1017988581.203454	290873535.32147455	2303186318.2286253	22453097178.212025	755541553.5307634	9095852707.584198	0.129807084292064	-2.94556	0.080852276136615
Com_2370_pos	3,3-Dimethyl-1,2-dithiolane	-	P	C5H10S2	134.022	135.030137249972	3.33712875895055	[M+H]+	1.469	-	3	C18	Organoheterocyclic compounds	有机杂环化合物	Dithiolanes	二硫杂环戊烷	1,2-dithiolanes	1,2-二硫杂环戊烷	58384-57-9	HMDB0038974	-	-	-	6453614	CC1(C)CCSS1	LFHJFWOMFQJUBC-UHFFFAOYSA-N	27393466.635969702	27839613.803797495	30169240.893628843	50053149.85899413	17561959.323945437	23958321.68031236	5614201.643136151	32461338.981806573	38980106.28436363	44404958.502685234	45190567.4724675	25196858.761593908	60616757.643742405	58153726.38295075	47789159.803479664	26366905.75243794	4923435.609933254	65826350.73265233	35907673.7992309	45668927.037707515	0.718015823721554	-0.477912	0.369000593434362
Com_2374_pos	Methyl 3-(methylthio)propanoate	3-甲硫基丙酸甲酯	P	C5H10O2S	134.04	135.047654097933	1.52266267229157	[M+H]+	5.071	-	3	C18	Organic acids and derivatives	有机酸及其衍生物	Carboxylic acids and derivatives	羧酸及其衍生物	Carboxylic acid derivatives	羧酸衍生物	13532-18-8	HMDB0034377	-	-	-	61641	COC(=O)CCSC	DMMJVMYCBULSIS-UHFFFAOYSA-N	21157378.744340833	4124323.909773975	10581702.773200452	7260865.0421090955	5012633.473161782	9641516.507638557	20991361.238658044	6914404.524241817	9736173.941910706	4286932.971492068	4558655.716612821	144688957.06444648	11714044.572260838	3506149.678722456	3754518.146053487	1939552.3495700953	2464695.235892527	17265413.54900667	3121375.4368877523	15676284.981302138	0.477777861472766	-1.06559	0.735141914778413
Com_2380_pos	3-Mercapto-1-hexanol	3-巯基-1-己醇	P	C6H14OS	134.077	135.083986633628	1.09365611606499	[M+H]+	1.615	-	3	C18	Organosulfur compounds	有机硫化合物	Thiols	硫醇类	Alkylthiols	烷基硫醇	51755-83-0	HMDB0040152	-	-	LMFA05000539	521348	CCCC(S)CCO	TYZFMFVWHZKYSE-UHFFFAOYSA-N	61729459.129245505	28614336.72469474	167930759.73480883	55081629.52557459	70696139.44499892	140416511.05420178	22311121.199933704	112587679.87226476	13322076.47305286	17490899.84102346	21426719.19225489	86968866.53947893	72222469.27385505	2954296.018506113	5802692.600591479	73055601.92089784	3376834.7599118766	1635148.2572865812	18846246.761299774	5031931.940450175	2.36914286858022	1.244365201354532	0.0229140571167845
Com_2381_pos	(S)-(-)-Perillyl alcohol	L-紫苏醇	P	C10H16O	152.12	135.116772610696	0.245788042079185	[M+H-H2O]+	9.647	0.875908775915069	2	C18	Lipids and lipid-like molecules	脂质和类脂分子	Prenol lipids	异戊烯醇脂	Monoterpenoids	单萜类	18457-55-1	HMDB0003634	C02452	-	LMPR0102090008	-	CC(=C)C1CCC(=CC1)CO	NDTYTMIUWGWIMO-SNVBAGLBSA-N	231752656.9213016	170758285.20711204	306433242.88096285	265629678.14874226	279500273.17237514	284935175.4424666	260587718.0267409	210292754.94882098	262599149.34469163	291232545.3512227	301542261.63955635	229704161.9306155	201258327.9165865	342807751.50846016	564373631.7308024	204012046.84474784	321446291.5808236	680187334.605668	316999657.1826226	356793216.6695171	0.728511124610672	-0.456977	0.0901366463370446
Com_2394_pos	Allopurinol	别嘌醇	P	C5H4N4O	136.039	137.045903253775	0.685495416115849	[M+H]+	4.148	0.911481138176485	2	C18	Organoheterocyclic compounds	有机杂环化合物	Pyrazolopyrimidines	吡唑并嘧啶类	Pyrazolo[3,4-d]pyrimidines	吡唑并[3,4-d]嘧啶	315-30-0	HMDB0014581	-	-	-	135401907	OC1=NC=NC2=NNC=C12	OFCNXPDARWKPPY-UHFFFAOYSA-N	5228592136.808716	2468501002.6738334	4222857192.330325	2206292776.616455	1017786587.384116	4943748817.306461	1968588272.4088228	7675726044.782368	2797489478.0726194	3737074637.5890436	1852273406.7033343	6326131136.679091	7870905813.213881	934279067.7373245	2537998445.5107117	4311222221.695419	1818686299.370343	863033968.9378887	5300726864.452471	1223246364.5981467	1.0977088247471	0.13449541973225954	0.475282578991562
Com_2400_pos	3-Hydroxy-5-methylbenzaldehyde	3-羟基-5-甲基苯甲醛	P	C8H8O2	136.052	137.059762608029	0.239672521748265	[M+H]+	0.816	0.803029425610582	2	C18	Organic oxygen compounds	有机氧化合物	Organooxygen compounds	有机氧化合物	Carbonyl compounds	羰基化合物	60549-26-0	-	-	-	-	-	CC1=CC(=CC(=C1)O)C=O	BTLHCFVCIGAAPF-UHFFFAOYSA-N	44998034.07931111	33056178.75311343	52029719.49742641	45176937.23432668	44274961.760720834	55518065.61387937	46219968.70400718	41631802.99656658	60612399.57789832	42779796.2768947	47525114.27370312	33276535.15783936	41649128.36527129	63990013.54873714	45029744.29324338	38151632.31274976	51187437.31596934	63328378.296347134	38364411.10865054	69627537.54346934	0.94750965948054	-0.0777874	0.695365337399925
Com_2403_pos	2-Isopropylphenol	-	P	C9H12O	136.089	137.096148018789	0.205886045462065	[M+H]+	0.7	0.784483589841154	2	C18	Benzenoids	苯类化合物	Benzene and substituted derivatives	苯及其取代衍生物	Cumenes	异丙苯	-	HMDB0032029	-	-	-	-	CC(C)C1=CC=CC=C1O	CRBJBYGJVIBWIY-UHFFFAOYSA-N	37866898.4942531	20058787.270519473	43318070.27566117	34084647.08188129	33676124.24891184	34989803.082270384	33876528.37973539	27568008.968366362	39056924.000238545	25721464.739194375	38797104.06292385	33746822.317082	35640435.61881143	39874785.18803817	41503896.93069796	32945386.74350433	39952394.4026488	54151656.09853211	35928533.43907525	57520434.09381708	0.805287250071346	-0.312425	0.0290856979383851
Com_2409_pos	1-(p-Hydroxyphenyl)ethylamine	-	P	C8H11NO	137.084	138.091414432252	0.397072073879119	[M+H]+	0.706	0.830125870403884	2	C18	Benzenoids	苯类化合物	Phenols	酚类	1-hydroxy-2-unsubstituted benzenoids	1-羟基-2-未取代苯类化合物	-	-	C03473	-	-	-	CC(C1=CC=C(C=C1)O)N	CDQPLIAKRDYOCB-UHFFFAOYSA-N	23857199.809144367	18269164.310874168	27115296.594186	22459397.985507496	24726980.000447188	25647493.460401893	27596880.68291711	22746278.063531455	35370268.68458933	22356351.17615743	13707171.237646302	13045873.593745437	15151054.45533203	18948950.9558098	18067656.426729273	16725404.117249683	21824533.04085925	27475558.130785566	14964047.584566712	29593265.746515296	1.32000353864655	0.40054179714508203	0.0113765306094473
Com_2414_pos	(2E,4E,6E)-7-Hydroxy-4-methylhepta-2,4,6-trienal	-	P	C8H10O2	138.068	139.075434252633	0.3929411707058	[M+H]+	0.843	0.811937504913635	2	C18	Organic oxygen compounds	有机氧化合物	Organooxygen compounds	有机氧化合物	Carbonyl compounds	羰基化合物	-	-	C20694	-	-	-	CC(=CC=CO)C=CC=O	TYQZWSFEJJSSQR-YUHMVAQCSA-N	35571350.00769203	19874188.228148714	37884207.675846584	34035043.86985364	31883231.25720802	20229871.922942184	36137922.49747128	29137733.648166962	39457461.92232542	30892008.1028702	32440121.042336076	28513228.92435577	32099671.351576503	34692937.68680531	35283301.29459342	32118327.39562756	35277141.49156297	49606296.15109482	33276911.08313216	54344967.47767999	0.857066585877669	-0.222521	0.131260829259155
Com_2416_pos	2-Ethoxy-3-methylpyrazine	2-乙氧基-3-甲基吡嗪	P	C7H10N2O	138.079	139.086660254593	0.363954548961066	[M+H]+	0.604	0.510181292858266	2	C18	Organic oxygen compounds	有机氧化合物	Organooxygen compounds	有机氧化合物	Ethers	醚类	32737-14-7	HMDB0031850	-	-	-	122941	CCOC1=C(C)N=CC=N1	MMKWCKGYULOKET-UHFFFAOYSA-N	33086180.863834288	20767055.994186945	33637074.83666352	25729230.32264597	33764772.93967387	35570233.52266333	36120521.43746673	31279679.473781362	39871426.691233575	29059067.859394636	8749951.819480063	14266616.757552331	17088530.035020746	18984668.525493864	18180741.143908776	16879524.947223343	18083785.824850254	24193918.966843463	15703499.47931363	26096262.916060288	1.78920336759304	0.8393173788615915	7.10450835507768e-05
Com_2419_pos	Isophorone	异佛尔酮	P	C9H14O	138.104	139.11168912866	0.585580901207189	[M+H]+	9.642	0.828745039392257	2	C18	Organic oxygen compounds	有机氧化合物	Organooxygen compounds	有机氧化合物	Carbonyl compounds	羰基化合物	78-59-1	HMDB0031195	C14743	-	-	6544	O=C1C=C(C)CC(C)(C)C1	HJOVHMDZYOCNQW-UHFFFAOYSA-N	61967330.18281163	52934904.415636376	78991628.98511137	69093583.86997604	78208656.77694315	71884455.54903054	67060551.55452348	57426372.733275056	74308301.98227692	70427626.31137477	84564162.69439667	57489167.0393794	59960066.10366776	5242014.981575032	77565340.03646892	61893094.56304732	76861686.43220048	104356303.1247889	89734250.39816746	109978969.23955968	0.93768714297606	-0.0928214	0.66788450611473
Com_2427_pos	7-Hydroxy-6-methylhepta-3,5-dienal	7-羟基-6-甲基庚-3,5-二烯醛	P	C8H12O2	140.084	141.091106631852	0.547043200596371	[M+H]+	0.724	0.586967394512843	2	C18	Lipids and lipid-like molecules	脂质和类脂分子	Fatty Acyls	脂肪酰类	Fatty alcohols	脂肪醇	-	-	C18011	-	LMFA05000563	-	CC(=CC=CCC=O)CO	ARBHCEGTLUXZRX-YNRRLODASA-N	50490531.35204318	32067356.31083943	56867686.44637449	47414132.88958498	47158177.195013605	49855983.73572871	49788199.37377551	41280925.259250455	57841742.43917042	39607642.74725011	47267361.87737276	44661800.31195573	44725163.490121014	47463755.45737546	49251557.830405734	42826196.89291937	51212982.99738497	68635254.75060278	46668592.905399084	75519120.9702322	0.911507918189649	-0.133673	0.296937806880348
Com_2429_pos	(Z)-3-Nonenal	-	P	C9H16O	140.12	141.12743452677	0.175041041612053	[M+H]+	0.831	0.685920216135507	2	C18	Organic oxygen compounds	有机氧化合物	Organooxygen compounds	有机氧化合物	Carbonyl compounds	羰基化合物	-	HMDB0303857	-	-	LMFA06000113	-	CCCCCC=CCC=O	YXEAENVLZOODMT-SREVYHEPSA-N	17504460.82161538	10781505.100036656	20026389.425029926	18902164.651679125	17452476.245711584	19532673.69477649	17628328.231017184	14431574.579323988	21087698.09090916	15210150.105331378	16007024.295501364	17300142.690153163	18569060.63153822	15841381.603241649	16596272.954007037	15241611.007480841	16948616.486853	23054406.165267363	16092962.376339316	25926887.62545703	0.950319274827246	-0.0735158	0.538419397421517
Com_242_pos	3-(4-Hydroxyphenyl)propionic acid	对羟基苯丙酸	P	C9H10O3	166.063	149.059677751058	0.133978923676761	[M+H-H2O]+	4.86	0.867993319129736	1	C18	Phenylpropanoids and polyketides	苯丙素类和聚酮类	Phenylpropanoic acids	苯丙酸类	-	-	501-97-3	HMDB0061145	C01744	-	-	10394	C1=CC(=CC=C1CCC(=O)O)O	NMHMNPHRMNGLLB-UHFFFAOYSA-N	1131543831.140915	1120224000.5437841	1079809321.373703	1169061280.2418938	1084692195.6270955	1144819316.8303523	1309741315.8202481	1173729941.1355991	1336248877.1345508	1059741748.0344051	1239722442.5728405	1067846445.0309108	1148586359.9125283	1250262841.45685	1276463741.8226388	1009129339.961718	1174316123.5545926	1383608920.6269443	1097542143.5419161	1268403681.8294413	0.974297310816627	-0.037566	0.535068064661649
Com_2431_pos	5-Formyl-2-furoate	5-甲酰-2-糠酸酯	P	C6H4O4	140.011	142.026240943511	4.86350147863995	[M+2H]+	1.329	-	3	C18	Organoheterocyclic compounds	有机杂环化合物	Furans	呋喃	Furoic acid and derivatives	糠酸及其衍生物	-	-	C20449	-	-	-	C1=C(OC(=C1)C(=O)[O-])C=O	SHNRXUWGUKDPMA-UHFFFAOYSA-M	29571669.281384446	64320569.1761609	56833147.332438625	136962925.56721532	125204183.93647085	75336663.49278706	76723235.8485584	46261934.30553968	109305802.82314368	83624270.75377893	75456263.38238515	47585015.52085471	49460116.25686903	99287000.55135413	72637254.1294001	90582669.40773931	138320744.22439817	269957140.8926569	90495161.4483273	269462547.9309529	0.66831370874313	-0.581403	0.211705189350376
Com_2432_pos	2-Acetyl-4-methylthiazole	2-乙酰基-4-甲基噻唑	P	C6H7NOS	141.025	142.032204346293	0.527185836840465	[M+H]+	2.29	-	3	C18	Organic oxygen compounds	有机氧化合物	Organooxygen compounds	有机氧化合物	Carbonyl compounds	羰基化合物	7533-07-05	HMDB0302368	-	-	-	5324797	CC(=O)C1=NC(C)=CS1	QPUIPSFYQGKAFL-UHFFFAOYSA-N	145161995.66035065	381106674.7692215	167131542.23970622	128713209.11797754	238309662.19982478	339970027.4165275	480473039.63514733	233328835.79808697	805407573.1877964	561617777.7147592	419445957.37096834	203394063.77336195	59802148.370729014	1200158356.2020726	499005757.12947714	199101969.67499495	770926817.0404544	2123316257.303817	461160072.06467783	1544829465.2500067	0.46533281499983	-1.10367	0.225240866925073
Com_2435_pos	Pseudotropine	β-托品醇	P	C8H15NO	141.115	142.122781334122	0.859822219308018	[M+H]+	0.707	0.605572511083371	2	C18	Alkaloids and derivatives	生物碱及其衍生物	Tropane alkaloids	莨菪烷类生物碱	-	-	135-97-7	HMDB0259297	C02066	map00960	-	-	CN1C2CCC1CC(C2)O	CYHOMWAPJJPNMW-DHBOJHSNSA-N	16125799.861287877	11609636.636361308	17474072.06284773	14095906.31614702	16321058.209231652	17810238.25086938	17928149.316241823	15277985.538515845	21958426.292564854	14518678.969634064	11696502.31539433	9912285.729818888	5396838.61479107	13162346.428630646	12905115.721367883	11252968.00064267	13607200.239163345	18219376.41042948	10303861.732603107	19598336.81589215	1.29403965603159	0.37188182960513394	0.033750807845986
Com_2436_pos	2,5-Difluorobenzaldehyde	2,5-二氟苯甲醛	P	C7H4F2O	142.023	143.031305800642	6.94113279673356	[M+H]+	1.314	-	3	C18	Benzenoids	苯类化合物	Benzene and substituted derivatives	苯及其取代衍生物	Benzoyl derivatives	苯甲酰衍生物	2646-90-4	HMDB0245495	-	-	-	137663	FC1=CC(C=O)=C(F)C=C1	VVVOJODFBWBNBI-UHFFFAOYSA-N	33383331.356475387	5970700.955528939	10393689.794630697	27725649.18209404	16169550.703185203	39921934.46253584	10767360.722964948	19541756.405839726	39848356.2079481	3958835.202059267	3627036.832226539	67217415.42103599	19432937.990409177	3613650.1345278057	212486.7704781132	6479486.19236753	6672982.709288327	4665465.363784599	4500867.112357263	139364.9927314911	1.78172741595455	0.8332766377964876	0.0383700728097111
Com_2437_pos	KOJIC ACID	曲酸	P	C6H6O4	142.027	143.034090798035	1.27298704811665	[M+H]+	0.556	0.645817489755637	2	C18	Organoheterocyclic compounds	有机杂环化合物	Pyrans	吡喃	Pyranones and derivatives	吡喃酮及其衍生物	501-30-4	HMDB0032923	C14516	-	-	-	C1=C(OC=C(C1=O)O)CO	BEJNERDRQOWKJM-UHFFFAOYSA-N	81062569.66317782	32731713.99532829	73280435.19663332	52819018.22707635	73714948.41478415	72079439.72824323	76372462.27071664	53234451.89344829	69030029.13139981	56403053.383996315	57376979.242300145	20234840.579551972	37835250.74029253	48607601.09234427	35524726.67147647	26820468.911478728	27574591.648260478	36306492.04936015	20077379.915707063	34360893.467566535	1.85869564765877	0.8942905553242905	0.000229164697129071
Com_2443_pos	trans-2-Octenoic acid	反-2-辛烯酸	P	C8H14O2	142.099	143.106803724964	0.870693200761917	[M+H]+	0.652	0.73346571427644	2	C18	Lipids and lipid-like molecules	脂质和类脂分子	Fatty Acyls	脂肪酰类	Fatty acids and conjugates	脂肪酸和结合物	1871-67-6	HMDB0001568	-	-	LMFA01030018	-	CCCCCC=CC(=O)O	CWMPPVPFLSZGCY-VOTSOKGWSA-N	98275388.54444736	50112025.084868826	111171552.18195345	56113830.06531494	85875180.52124628	84280380.72820671	90172795.82302901	78113652.1688181	103768514.22919571	66320066.0071794	114291076.56043045	91811868.82485111	103398756.51833802	113908734.33528467	112237385.30617677	91067865.25312413	112201041.55683452	98941491.84599714	100793773.87993361	153771357.39448926	0.754472507605285	-0.40646	0.00707671935943638
Com_244_pos	Quinolinic Acid	喹啉酸	P	C7H5NO4	167.022	150.018414697224	0.869962626564015	[M+H-H2O]+	0.534	-	3	C18	Organoheterocyclic compounds	有机杂环化合物	Pyridines and derivatives	吡啶及其衍生物	Pyridinecarboxylic acids and derivatives	吡啶羧酸及其衍生物	89-00-9	HMDB0000232	C03722	map00380;map00410;map00760;map01060;map01064;map01100	-	1066	OC(=O)C1=CC=CN=C1C(O)=O	GJAWHXHKYYXBSV-UHFFFAOYSA-N	2080371.3511039661	1409850.4375495645	2133576.6330140457	2103765.0166755915	2751188.18033863	2198919.880884314	2711985.7470663786	2138463.658498662	3058937.406702967	2365000.5781285567	1150554.091994264	2340097.0887165	532870.2197802059	369203.7018396196	1404236.5419674898	1738905.0687842134	1950421.9718666147	2946535.860358365	1670440.2143772258	2909080.368740947	1.34914138625208	0.4320415466228961	0.0736360908233799
Com_2451_pos	Pseudoconhydrine	-	P	C8H17NO	143.131	144.138219096601	0.63510624975126	[M+H]+	6.169	0.86718351815659	2	C18	Alkaloids and derivatives	生物碱及其衍生物	-	-	-	-	-	-	C10168	-	-	-	CCCC1CCC(CN1)O	BQSAUYXITCMAKS-YUMQZZPRSA-N	131858696.7052484	41228753.72873111	74328163.83555454	85339937.7471452	116051643.64259487	70841104.98132683	156690185.55682987	89201422.21250114	161435285.1364205	110234089.16909342	118901420.95935449	113745860.00509313	133769530.5760413	75221749.96299034	95151803.76698968	51057945.081058614	134197903.10530552	125053932.65454881	148606785.41156435	149516109.50349692	0.905683212403598	-0.142922	0.471128626172971
Com_2453_pos	Benzofuran ketone	-	P	C9H4O2	144.021	145.027984398125	3.09400346314685	[M+H]+	1.108	-	3	C18	Organoheterocyclic compounds	有机杂环化合物	Benzopyrans	苯并吡喃类	1-benzopyrans	1-苯并吡喃	-	HMDB0249015	-	-	-	129724604	O=C1C2=C1C1=CC=CC=C1O2	HYSGXRRVQXJFBA-UHFFFAOYSA-N	9942185.896010866	1100095.6620070597	4262083.904298675	10730967.289509019	9760579.59610037	8540108.871245878	6125461.688274388	809895.1966068301	10478407.840086484	1289682.3844570296	770020.9716202674	4624952.004241087	6333855.793503702	1092814.8069010405	612411.16344668	209372.74136224153	716118.2813034492	1619114.1553509573	1186040.9276118039	1553861.6352883652	3.36775157781648	1.7517857219344517	0.0104275184879602
Com_2457_pos	2-Naphthol	2-萘酚	P	C10H8O	144.058	145.064808665619	0.00926283525654653	[M+H]+	5.842	0.677811264379009	2	C18	Benzenoids	苯类化合物	Naphthalenes	萘类	Naphthols and derivatives	萘酚及其衍生物	135-19-3	HMDB0012322	C11713	map00980;map07114	-	-	C1=CC=C2C=C(C=CC2=C1)O	JWAZRIHNYRIHIV-UHFFFAOYSA-N	11586557.787680447	6634259.435908938	11829758.955267543	11900147.267223164	17162719.22300091	12611354.532058807	11921484.214067142	14711012.626844952	19707693.474899378	10759872.282823628	15478421.181111868	10333986.240830474	11693083.064962134	12140412.07358128	11705416.872561056	7539099.055328814	10158675.7301289	16133662.211075468	16064149.328102747	15160059.693576708	1.01912785691741	0.027335059324513616	0.944733214425678
Com_245_pos	L-Methionine	L-蛋氨酸	P	C5H11NO2S	149.051	150.058259831126	0.604952960623967	[M+H]+	1.957	0.999729526939336	1	C18	Organic acids and derivatives	有机酸及其衍生物	Carboxylic acids and derivatives	羧酸及其衍生物	Amino acids, peptides, and analogues	氨基酸、肽和类似物	63-68-3	HMDB0000696	C00073	map00270;map00966;map00970;map01060;map01070;map01100;map01110;map01210;map01230;map01523;map04974;map04978;map05230	-	6137	CSCC[C@H](N)C(O)=O	FFEARJCKVFRZRR-BYPYZUCNSA-N	77964848144.59537	77439642006.58371	69604663295.2565	82441432314.4254	81443263834.33006	81884771499.50064	91087504290.03128	86044354917.76045	89461428135.47154	81281281759.25917	82848045144.53586	76463325034.84624	74473712275.17862	75912348723.6144	85061512744.0464	83945930935.79932	75332523197.70894	55870435110.06382	74264088178.28658	57899027090.565865	1.10320070058545	0.14169527814548966	0.0640232598536308
Com_2460_pos	4-Hydroxycyclohexylcarboxylic acid	4-羟基环己羧酸	P	C7H12O3	144.079	145.086095971854	1.08254668432194	[M+H]+	0.817	0.595735214809213	2	C18	Organic oxygen compounds	有机氧化合物	Organooxygen compounds	有机氧化合物	Alcohols and polyols	醇和多元醇	17419-81-7	HMDB0001988	-	-	-	151138	OC1CCC(CC1)C(O)=O	HCFRWBBJISAZNK-UHFFFAOYSA-N	4588666.485304424	2933232.0903007216	4875474.441053529	5334826.176113896	4359990.446493434	5199115.014304341	4571861.517291369	3732184.522916861	5412255.185674636	4317392.347554432	5002567.941833612	4588309.196820856	4198629.0566738015	4428448.03651531	4867960.802238598	3964248.990606774	4957888.887004374	6574819.248400413	4961901.643853945	6871703.620462122	0.899011603794892	-0.153588	0.207597309168508
Com_2461_pos	Ethyl caproate	己酸乙酯	P	C8H16O2	144.115	145.122343151071	0.0912539864007262	[M+H]+	5.773	0.708456920270276	2	C18	Lipids and lipid-like molecules	脂质和类脂分子	Fatty Acyls	脂肪酰类	Fatty acid esters	脂肪酸酯	-	HMDB0040209	-	-	LMFA07010434	-	CCCCCC(=O)OCC	SHZIWNPUGXLXDT-UHFFFAOYSA-N	2262425.4987506815	3365359.2124625114	3234338.0091210906	3004160.586175843	2331802.389052496	8588352.921305092	5422742.346518116	6740624.037097459	7309129.200989042	3906152.748831665	1867271.6214318704	2963483.7158409297	1825833.4876820922	5256108.501159641	2703015.7707168898	2343225.2324167863	3290279.9144210713	7724175.199794819	2109044.3332691956	6494470.628091914	1.2621374786343	0.3358690647906981	0.263931565404593
Com_2464_pos	6-Hydroxy-5-fluorocytosine	6-羟基-5-氟胞嘧啶	P	C4H4FN3O2	145.029	146.035836212441	1.54305641846413	[M+H]+	1.115	-	3	C18	Organoheterocyclic compounds	有机杂环化合物	Diazines	二嗪类	Pyrimidines and pyrimidine derivatives	嘧啶和嘧啶衍生物	-	HMDB0247069	-	-	-	13166059	NC1=C(F)C(=O)NC(=O)N1	WTSJNKDJPYBJFH-UHFFFAOYSA-N	189934231.77927062	57922124.228347376	146147714.40855175	215830809.11936653	185362358.41056424	182107544.83968922	141775848.80147806	65359666.87220543	207949772.79094148	48700137.12921092	47090819.9583196	114216603.90461971	163360314.46109262	43572096.95266511	32564384.30650453	29148096.875811353	37605947.92054005	56855757.529092476	49455311.30160048	44510116.721952885	2.33043030219978	1.2205963658378645	0.00253170501180729
Com_2465_pos	3-Methyleneoxindole	3-亚甲基吲哚	P	C9H7NO	145.053	146.060209967268	1.03388083077782	[M+H]+	0.638	0.798739805530165	2	C18	Organoheterocyclic compounds	有机杂环化合物	Indoles and derivatives	吲哚及其衍生物	Indolines	吲哚啉	-	-	C02796	-	-	-	C=C1C2=CC=CC=C2NC1=O	IGXUUWYVUGBMFT-UHFFFAOYSA-N	47378186.61864511	36291961.50979929	51873152.75305444	42718283.121909834	51211502.47315781	52790383.38957074	52925787.598839454	46629064.62778775	74580278.74422847	43929228.09377667	29364173.92189039	28641750.20463087	35208729.42252419	44642075.62697986	40639632.54919217	36410505.79658825	48269170.54414085	64354558.17529884	29426324.253362916	62250791.13446501	1.19350817041618	0.25520844273184556	0.0901386199796108
Com_2472_pos	Leucine methyl ester	-	P	C7H15NO2	145.11	146.117566984024	0.0896971324774575	[M+H]+	5.116	0.692586326536847	2	C18	Organic acids and derivatives	有机酸及其衍生物	Carboxylic acids and derivatives	羧酸及其衍生物	Amino acids, peptides, and analogues	氨基酸、肽和类似物	-	-	-	-	-	-	O=C(OC)C(N)CC(C)C	QVDXUKJJGUSGLS-UHFFFAOYSA-N	436664533.26960874	756088593.9413671	853281372.6665974	789702507.0175022	693130372.4977769	992297678.1249833	915898258.0979863	796889023.6878244	787180241.7218442	521700777.18368906	650189484.5652819	704952402.5521792	315425016.22308517	673600048.0319405	507643948.3316612	500666066.3287092	390272398.5178211	569799722.4793466	326064293.04573107	431004503.7302676	1.48785047139418	0.573229543235032	0.0036447233789265
Com_247_pos	Glutaric acid	戊二酸	P	C5H8O4	132.042	150.075332219984	5.51172038411656	[M+NH4]+	1.949	-	3	C18	Organic acids and derivatives	有机酸及其衍生物	Carboxylic acids and derivatives	羧酸及其衍生物	Dicarboxylic acids and derivatives	二元酸及其衍生物	110-94-1	HMDB0000661	C00489	map00071;map00310	-	743	OC(=O)CCCC(O)=O	JFCQEDHGNNZCLN-UHFFFAOYSA-N	32061281.754916016	18491661.512423143	35198531.96705972	23074829.806110144	53710789.801941685	27573348.926460132	51377760.865138255	21375297.11054377	21609510.649709027	34072120.68254025	34484262.35399522	25383609.916235548	34572038.922871485	33896512.514850564	23627477.74705037	25429431.35004168	19512661.39389639	12539047.819551308	36915853.959370375	19034828.40670272	1.20026475112034	0.2633526666671081	0.300761785766912
Com_2481_pos	Dihydro-2-methoxy-2-methyl-3(2H)-thiophenone	-	P	C6H10O2S	146.04	147.047679223168	1.56959006130627	[M+H]+	4.736	-	3	C18	Organosulfur compounds	有机硫化合物	Thioacetals	硫缩醛	Monothioacetals	单硫缩醛	129314-86-9	HMDB0040237	-	-	-	526189	COC1(C)SCCC1=O	FCDCVDDFZHJGKZ-UHFFFAOYSA-N	10303469.817942934	31512505.764009073	20437077.10297606	25856081.75353218	13719209.812100494	26712780.952067282	30550319.423133284	32357143.391063828	22888863.524409126	9839854.802400613	15159145.633823618	22819710.16477942	9525667.226880752	22931960.71168553	8748484.898900703	10575385.17851981	5329853.869325907	18967517.50680673	6206537.5023484025	14504266.833944444	1.66342474114995	0.7341565953906785	0.0234168887054394
Com_2482_pos	5-Methoxy-5-oxopentanoic acid	5-甲氧基-5-氧代戊酸	P	C6H10O4	146.058	147.065075895647	0.918158783793217	[M+H]+	6.264	-	3	C18	Lipids and lipid-like molecules	脂质和类脂分子	Fatty Acyls	脂肪酰类	Fatty acid esters	脂肪酸酯	-	HMDB0000858	-	-	-	-	COC(=O)CCCC(=O)O	IBMRTYCHDPMBFN-UHFFFAOYSA-N	18475358.434167538	10193778.58439639	23062045.475212667	18491440.681956965	20275054.26807742	17939980.76111647	22734175.193182938	15132988.221396938	23182315.023618642	15294637.143860273	25333269.81021381	14387777.696634881	15219080.240567418	20802124.32828675	17238889.296371765	15296594.030443348	23156099.011628315	34349766.968868226	21698613.938964054	38618701.63561011	0.8172535356044	-0.291144	0.212210417839835
Com_2484_pos	3-Trimethylsilylpropionic acid	3-三甲基硅基丙酸	P	C6H14O2Si	146.076	147.083496376342	0.777837679465455	[M+H]+	1.319	0.598975497075666	2	C18	Organic acids and derivatives	有机酸及其衍生物	Carboxylic acids and derivatives	羧酸及其衍生物	Carboxylic acids	羧酸	5683-30-7	-	-	-	-	-	O=C(O)CC[Si](C)(C)C	NONFLFDSOSZQHR-UHFFFAOYSA-N	150897100.52063477	36796108.70882766	94538344.083061	66062925.3996229	76123489.96780959	104029051.13022962	84646012.3219032	49220841.60422462	60068762.42576714	45078915.44881043	47192536.36772407	127151755.4284783	78223260.32795885	25649221.635882363	46712670.903867885	35654782.01116531	36551715.760520115	31703932.397509143	50652800.90678014	34305497.37706482	1.49370237530253	0.578892715429666	0.0449920140741718
Com_2485_pos	4-Isopropenylbenzaldehyde	4-异丙烯基苯甲醛	P	C10H10O	146.073	147.08047761026	0.120557808268501	[M+H]+	6.052	0.76067531985346	2	C18	Benzenoids	苯类化合物	Benzene and substituted derivatives	苯及其取代衍生物	Phenylpropenes	苯基丙烯类	-	HMDB0035925	-	-	-	-	CC(=C)C1=CC=C(C=C1)C=O	IRWAASJGTLXGMV-UHFFFAOYSA-N	7086133.280837062	3385872.3114649956	6688618.921553096	7732965.548400576	7295019.312339691	7546106.531671505	7855390.308125488	6411324.373074004	11353424.095535345	5168618.1549095735	4271304.298014439	6048427.4584666	6597366.109533855	7618944.955130099	6167084.451420424	2463254.161031109	3972758.3651772393	12713509.627257459	6198294.634913658	11181065.919042675	1.04895678202843	0.06895523879440911	0.56385397478989
Com_2487_pos	Desmarestene	-	P	C11H14	146.11	147.116598409547	1.72193024336916	[M+H]+	7.05	0.790015735273677	2	C18	Hydrocarbons	碳氢化合物	Unsaturated hydrocarbons	不饱和烃	Olefins	烯烃	-	-	-	-	-	-	C=CC=CC1CC=CCC=C1	WYMAFMIKLCTVAP-UVYAAXSVSA-N	333940290.1901263	259367668.03680167	214017180.70435262	264663248.7589036	308223705.9734627	350313297.44992954	283600789.6163594	398296172.9153248	147680362.72934157	182333996.69146457	164380665.29058126	315537078.34436035	463958333.5517954	223869580.76122743	326900339.4541215	432437115.0683287	104042954.32589023	87600119.16221781	135882857.09218007	126475395.14993086	1.15175953824573	0.20383954560683729	0.244789422311988
Com_248_pos	2-hydroxy-3-methylvalerate	2-羟基-3-甲基戊酸	P	C6H12O3	132.079	150.11257550217	1.02592039103727	[M+NH4]+	0.961	0.601300519125271	2	C18	Lipids and lipid-like molecules	脂质和类脂分子	Fatty Acyls	脂肪酰类	Fatty acids and conjugates	脂肪酸和结合物	488-15-3	HMDB0000317	-	-	-	10796774	CC[C@@H](C)[C@@H](O)C(O)=O	RILPIWOPNGRASR-RFZPGFLSSA-N	8734151.967649747	6255682.724530369	9500089.656140182	5757428.199481913	8681203.693680089	10050112.550436873	9119990.324496549	7565101.264223397	6254261.419200055	5331460.690916634	10189715.364926517	5161167.893185573	9652039.642172543	5925961.118884523	9808491.113040982	8308897.673039749	9598213.328885287	13516969.217102047	5062081.128275289	13857227.693559503	0.848142669773456	-0.237621	0.348734067023128
Com_2490_pos	1-Octanethiol	-	P	C8H18S	146.113	147.119602783044	4.22424626095685	[M+H]+	1.158	-	3	C18	Organosulfur compounds	有机硫化合物	Thiols	硫醇类	Alkylthiols	烷基硫醇	-	HMDB0243979	-	-	-	8144	CCCCCCCCS	KZCOBXFFBQJQHH-UHFFFAOYSA-N	209910507.15551922	235815952.87261155	225129478.56163874	109906228.09164879	237724699.9038742	112108718.05474582	142996046.79602864	233295834.22323465	65932266.87327889	55415030.06680718	189679094.90560114	203802556.2892141	166819300.0435017	224774939.154212	288800043.45106393	255444908.42934403	207165752.59896222	140394896.34263188	229523343.14038652	62250087.101817764	0.827079822295393	-0.273902	0.290789292270461
Com_2494_pos	Thiomorpholine 3-carboxylate	-	P	C5H9NO2S	147.035	148.042979392004	1.90016828612435	[M+H]+	1.925	0.606518972728053	2	C18	Organic acids and derivatives	有机酸及其衍生物	Carboxylic acids and derivatives	羧酸及其衍生物	Amino acids, peptides, and analogues	氨基酸、肽和类似物	-	HMDB0059611	C03901	-	-	440159	OC(=O)C1CSCCN1	JOKIQGQOKXGHDV-UHFFFAOYSA-N	473252077.86485755	1051847860.3724024	595672639.5800301	633730763.6340517	589300725.7198654	831737624.7775245	774046075.9419692	727668799.0919269	2399626833.2006583	1658884553.2665997	699039528.5107751	990036025.0209925	358229749.8378425	466898310.325668	1734893069.4599218	560974288.4563215	1262901281.9482503	480330020.880367	808064530.1723914	783306712.7746502	1.19535398597207	0.257437913755704	0.488799788397188
Com_2497_pos	3-Methyloxyindole	5-甲基氧基吲哚	P	C9H9NO	147.068	148.075804463572	0.642310418844643	[M+H]+	4.86	0.726813144937595	2	C18	Organoheterocyclic compounds	有机杂环化合物	Indoles and derivatives	吲哚及其衍生物	Indolines	吲哚啉	-	-	C02366	-	-	-	OC1=NC=2C=CC=CC2C1C	BBZCPUCZKLTAJQ-UHFFFAOYSA-N	78978658.40189147	79914335.11218409	84600302.46013466	89508723.78483081	77222607.80921024	83165613.07922822	100986609.94055392	89571026.84784791	96032034.24849236	86139567.429627	88829988.79691374	79244482.16998084	81927659.35628907	88474094.57463074	92979568.49900292	74926362.01106517	92244421.37613563	100180905.30731587	93841907.33869617	92435716.52193819	0.978571973801809	-0.0312501	0.58775630264338
Com_2499_pos	(4S)-4-hydroxy-L-isoleucine	-	P	C6H13NO3	147.09	148.09661710407	1.51537580438512	[M+H]+	1.461	0.772068751119314	2	C18	Benzenoids	苯类化合物	Phenols	酚类	Cresols	甲酚	-	-	C20802	-	-	-	[H][C@@](C)(O)[C@]([H])(C)[C@]([H])(N)C(O)=O	OSCCDBFHNMXNME-YUPRTTJUSA-N	18609649.765037503	16358149.076099904	29848588.476770207	48585255.81109617	35049224.12654686	26269638.16280556	22996408.23879057	28582647.599687476	36834475.063518316	29186004.1780568	25437060.321900215	28724254.39160438	15318590.62503987	20527176.386376113	90109080.88632542	34663252.87383191	28408869.221844032	40299768.65031794	28583607.066735066	20038693.5681094	0.880189482154407	-0.184114	0.79169800668721
Com_249_pos	3,4-Dihydroxybenzeneacetic acid	3,4-二羟基苯乙酸	P	C8H8O4	168.042	151.039195763902	1.40300363728531	[M+H-H2O]+	0.837	0.909679298304357	2	C18	Benzenoids	苯类化合物	Phenols	酚类	Benzenediols	苯二醇类	102-32-9	HMDB0001336	C01161	map00350;map01100;map01120;map01220;map04728;map05030;map05031;map05034	-	547	OC(=O)CC1=CC(O)=C(O)C=C1	CFFZDZCDUFSOFZ-UHFFFAOYSA-N	13962019.229932489	8954310.117951706	15523812.365373956	13223407.08127301	13320065.757565802	15936041.546863185	13328163.152679436	6244314.91778652	16246471.380464554	11127393.549787458	14637149.60044923	11068784.67518748	15003783.605137294	15089537.966286138	15272200.187297432	12419231.632476166	14439579.670241425	17580090.491897117	11316987.670404514	20266085.501412842	0.869284224521159	-0.2021	0.171765817692038
Com_2506_pos	Ethyl 3-(methylthio)propionate	3-甲硫基丙酸乙酯	P	C6H12O2S	148.056	149.063579256149	3.23699678783646	[M+H]+	1.333	-	3	C18	Organic acids and derivatives	有机酸及其衍生物	Carboxylic acids and derivatives	羧酸及其衍生物	Carboxylic acid derivatives	羧酸衍生物	-	HMDB0040413	-	-	-	-	CCOC(=O)CCSC	YSNWHRKJEKWJNY-UHFFFAOYSA-N	1249453083.008368	446736566.93682706	1329024143.7956624	1368713495.1756182	1601285189.88118	1254452326.6580217	781516851.2601982	596966870.7838897	917876617.4960265	595764453.5511876	1584264014.8966858	798999386.0877191	1263826160.4265773	614927189.0948075	680614621.8760037	563933575.9640505	665485095.1688817	1392495284.2986631	644391739.2469509	711704757.6043856	1.13689012493539	0.18509283130095655	0.526988338294054
Com_2507_pos	2,3-dihydroxy-3-methylvalerate	-	P	C6H12O4	148.074	149.080373752098	3.28382664662851	[M+H]+	1.317	0.517497680316752	2	C18	Lipids and lipid-like molecules	脂质和类脂分子	Fatty Acyls	脂肪酰类	Fatty acids and conjugates	脂肪酸和结合物	-	HMDB0304038	C04104	-	LMFA01050469	8	CCC(C)(O)C(O)C(O)=O	PDGXJDXVGMHUIR-UHFFFAOYSA-N	58227668.42821013	20338067.566421084	58371297.89559586	54268578.9386788	87483532.76447545	61986043.73401088	85086679.64612414	40907775.46062464	55319752.05100513	43183275.25334866	48759808.56685223	62192439.64532046	52040120.23334256	38936723.641273685	38907520.042711474	35898074.99115346	40076659.10427451	29425797.186826166	37575007.546389185	35985154.16880188	1.34629895150849	0.42899880219909486	0.111672284469852
Com_250_pos	Cyclo(Ala-Gly)	环(甘氨酰-L-丙氨酰)	P	C5H8N2O2	128.059	151.04759991508	1.40626984912173	[M+Na]+	1.299	0.845365973633072	1	C18	Organic acids and derivatives	有机酸及其衍生物	Carboxylic acids and derivatives	羧酸及其衍生物	Amino acids, peptides, and analogues	氨基酸、肽和类似物	4526-77-6	HMDB0031547	-	-	-	107297	CC1NC(=O)CNC1=O	ICCHEGCKVBMSTF-UHFFFAOYSA-N	80670776.25465654	43265241.89243687	58493152.494029306	59425197.32344812	69730821.20459753	63838980.7281449	67199048.17798342	71510591.5096881	77670587.089475	55742494.48386915	53425860.02161317	83740895.8426322	84117856.66478927	40146909.70403173	55967187.86114143	56819650.17253809	35652591.84278585	33348440.15567707	53232665.747977756	33724989.10483237	1.22137858415093	0.2885104540680606	0.0717223213901286
Com_2510_pos	Dehydrocarvacrol	脱氢香芹酚	P	C10H12O	148.089	149.095993333294	0.787815811474184	[M+H]+	6.577	0.784236951433119	2	C18	Organic oxygen compounds	有机氧化合物	Organooxygen compounds	有机氧化合物	Enols	烯醇	-	-	-	-	-	-	CC1=C(C=C(C#C1)C(C)C)O	KSIXMMXMGWYJHM-UHFFFAOYSA-N	228352390.91446486	136056163.38091102	290254857.33926296	232194591.37216717	221678394.09146902	139234953.31841794	123768876.04165913	115837950.03099963	221623572.29500365	141968032.52786252	139181339.65421996	199935658.52370346	157411927.01549217	184769572.0403846	91131254.30780889	167322545.24924183	203506635.50731882	223989744.44734746	133301973.70863421	194535873.04293615	1.09196182947259	0.12692242641062695	0.611350923664302
Com_2512_pos	Hormodirene	-	P	C11H16	148.125	149.132399803388	0.676431910178507	[M+H]+	7.731	0.747978020797516	2	C18	Hydrocarbons	碳氢化合物	Unsaturated hydrocarbons	不饱和烃	Olefins	烯烃	-	-	-	-	-	-	CCC=CC=CC1CC1C=C	IUJUNEVKAIOLIM-KTZMQNSUSA-N	234641332.93883786	258980371.98801404	424167841.75878614	217244343.28574625	257114147.30315304	287376375.0032288	426615371.6607559	297303170.64210606	275135391.7067487	214348806.54977208	204669577.81186557	367252467.6797423	255220307.1960232	145443255.324661	197796780.0381648	195053948.13755608	153293681.13092577	205226707.68697715	164340823.48623142	176574910.34362987	1.40101977749669	0.4864773217180548	0.00777972143446258
Com_2514_pos	Multifidene	-	P	C11H16	148.125	149.132639037708	0.938649925940603	[M+H]+	0.81	0.738092593395896	2	C18	Hydrocarbons	碳氢化合物	Unsaturated hydrocarbons	不饱和烃	Olefins	烯烃	-	-	-	-	-	-	CCC=CC1C=CCC1C=C	BEUUCPGMRTUNSM-PYIHCCSZSA-N	26225913.342371814	12374397.643345185	26794837.67020821	19109025.63249167	20719799.259115137	21431157.642937917	21393954.470613755	16397263.507323386	24953941.180842854	14830663.9422157	25426442.1464137	21841191.596934635	26458459.757696487	29511799.84765623	27379072.44796393	13172407.028637165	31627515.8468273	39877624.291860916	24349253.238113917	41667488.73974464	0.725996385511426	-0.461966	0.0321960016790916
Com_251_pos	L-(+)-Arabinose	L-阿拉伯糖	P	C5H10O5	150.053	151.060751735608	4.21008820748527	[M+H]+	1.968	0.880883730336816	1	C18	Organic oxygen compounds	有机氧化合物	Organooxygen compounds	有机氧化合物	Carbohydrates and carbohydrate conjugates	碳水化合物和碳水化合物结合物	7296-56-2	HMDB0000646	C02479	-	-	439764	O[C@H]1CO[C@H](O)[C@H](O)[C@H]1O	SRBFZHDQGSBBOR-KLVWXMOXSA-N	4161835733.26702	4464020299.419398	3725689886.775563	4730466453.222137	4391255970.088073	4244781028.264178	5159681174.838343	4971050210.922253	4839504304.134452	4332606058.500382	4519856808.224345	4120013548.919677	3997363157.5536723	4118979501.768384	4638893379.529048	4885311668.066833	4059966439.4204054	3023006279.448865	3990425103.476093	3155284870.3508344	1.11137720360087	0.15234855336462397	0.070614842164747
Com_2529_pos	7-Methylhypoxanthine	7-甲基-7H-嘌呤-6-醇	P	C6H6N4O	150.054	151.061718403478	1.72206807195476	[M+H]+	4.769	-	3	C18	Organoheterocyclic compounds	有机杂环化合物	Imidazopyrimidines	咪唑并嘧啶类	Purines and purine derivatives	嘌呤和嘌呤衍生物	1006-08-2	HMDB0003162	-	-	-	66089	CN1C=NC2=C1C(=O)N=CN2	CBQMKYHLDADRLN-UHFFFAOYSA-N	112640794.19280218	89181899.92235683	113987858.19729687	106805477.09732695	77795208.31809174	100870592.19782428	181228800.41511336	126942471.49888566	134615111.67780548	98817554.83615491	153353599.18866012	77871736.04473773	142492345.14736646	204036730.52538186	126594927.92460881	95961805.2971607	217495074.24945995	323956053.2389127	80122965.37796995	322037666.5517652	0.655353379458324	-0.609655	0.095761671308486
Com_252_pos	3-Methylphenylacetic acid	间甲苯乙酸	P	C9H10O2	150.068	151.075459128368	0.527283137189338	[M+H]+	5.714	0.89016724781057	1	C18	Benzenoids	苯类化合物	Benzene and substituted derivatives	苯及其取代衍生物	Toluenes	甲苯	621-36-3	HMDB0002222	-	-	-	12121	CC1=CC(CC(O)=O)=CC=C1	GJMPSRSMBJLKKB-UHFFFAOYSA-N	149113335.03971353	57074286.21486865	39975846.11030806	109633249.67925946	351845238.15999055	88545492.05808085	75729913.72947025	82186347.26964593	397779452.7164106	110421701.28167379	296163174.5269998	128838474.1081617	207459861.48104066	109756109.25631551	88641938.5934641	34305405.95968518	82604253.05593096	96633565.24751215	177718677.22287133	29499091.46215521	1.16832922021887	0.22444686450166026	0.750554128090294
Com_2538_pos	4-Isopropyl-2-methylphenol	4-异丙基-2-甲基苯酚	P	C10H14O	150.104	151.111795930815	0.172751784041017	[M+H]+	5.746	0.847782136348633	2	C18	Benzenoids	苯类化合物	Benzene and substituted derivatives	苯及其取代衍生物	Cumenes	异丙苯	-	-	-	-	-	-	CC1=C(C=CC(=C1)C(C)C)O	WYXXLXHHWYNKJF-UHFFFAOYSA-N	79740270.45806018	46335307.052704275	82406272.54202524	64430472.53441551	75933312.22613783	79857665.14708091	63441284.3685304	50379045.651488476	70012524.81962933	49368097.46624283	57088507.82801443	76585398.89292876	48727951.60135188	66569293.71705446	54363891.140437506	54497227.21972921	57903715.79812596	93365431.55164617	52341133.00856759	101271245.29503748	0.998778441325048	-0.00176341	0.934913336836701
Com_2541_pos	(E)-4,8-Dimethyl-1,3,7-nonatriene	-	P	C11H18	150.141	151.148050598631	0.662054124503738	[M+H]+	9.116	-	3	C18	Lipids and lipid-like molecules	脂质和类脂分子	Prenol lipids	异戊烯醇脂	Monoterpenoids	单萜类	-	HMDB0035792	-	-	LMFA11000037	-	CC(=CCCC(=CC=C)C)C	LUKZREJJLWEWQM-YRNVUSSQSA-N	65547925.1958881	81406015.81102361	90721547.84722103	76379000.2372283	94860969.78214641	88093773.51955211	84851130.37978081	62720863.78595601	91553141.69525476	90671791.17552441	104750328.56002188	65189702.8724609	56864158.43516049	118003301.78563553	98353709.43080486	71031643.65914287	104483604.37946856	137506830.07152975	88288241.52852768	89652815.61981228	0.885113605611455	-0.176065	0.33431292071925
Com_2543_pos	4-Methylbenzenecarbothioamide	4-甲基硫代苯甲酰胺	P	C8H9NS	151.046	152.053718839839	5.61975991082895	[M+H]+	1.957	-	3	C18	Benzenoids	苯类化合物	Benzene and substituted derivatives	苯及其取代衍生物	Toluenes	甲苯	2362-62-1	HMDB0245645	-	-	-	92179	CC1=CC=C(C=C1)C(N)=S	QXYZSNGZMDVLKN-UHFFFAOYSA-N	3603726235.237132	3601142210.48076	3184102313.8075933	3823533371.584502	3765994953.1967196	3781834315.5509706	4212936753.9099145	3965206687.766354	4052601910.5466237	3722906539.0829315	3802136003.2016425	3554752075.420886	3460724136.23185	3467306544.0446773	3967862568.310936	3892455520.8351226	3463017800.4515543	2515660964.492655	3416444109.580547	2568823447.0884204	1.10568421130389	0.14493940380179207	0.0733349055872619
Com_2544_pos	guanine	鸟嘌呤	P	C5H5N5O	151.049	152.05671026926	0.00178259550425277	[M+H]+	3.256	0.925208266850131	2	C18	Organoheterocyclic compounds	有机杂环化合物	Imidazopyrimidines	咪唑并嘧啶类	Purines and purine derivatives	嘌呤和嘌呤衍生物	73-40-5	HMDB0000132	C00242	map00230;map01100	-	135398634	N=C1N=C(O)C=2N=CNC2N1	UYTPUPDQBNUYGX-UHFFFAOYSA-N	6406177110.168219	204777176.42571828	3673914724.2637267	2674016447.1954355	1157422590.6213522	2464880863.944206	471125859.65455294	8417573812.204573	520284746.10116065	2733323868.092427	4.87085e+08	4891870066.030884	3622314942.727778	194193943.79544833	383364667.5857263	3590027360.7203317	1155521259.2850559	78433805.86084324	5507999269.9190645	112478650.20675306	1.43450447594087	0.520552469610671	0.265228661196183
Com_2548_pos	Mearsine	-	P	C9H13NO	151.1	152.107216380283	1.36585492456393	[M+H]+	5.289	0.685992036313274	2	C18	Organoheterocyclic compounds	有机杂环化合物	Pyridines and derivatives	吡啶及其衍生物	Hydropyridines	氢吡啶类	-	-	C10158	-	-	-	CC1CC2CC(=O)C1C(=N2)C	XWZBTIGBVQYTRB-UHFFFAOYSA-N	13929502.64553875	11816606.196503812	8040195.5319885	7737437.37600591	8707951.404484063	5706635.48651425	12101032.470797893	7334794.802898305	20560129.933711737	13557658.529656837	13280927.935609333	8135654.568034495	7169483.054449555	19996636.1327745	14276954.305854017	6304508.457072899	11180093.079710318	18481504.91970016	10125060.468144678	13376157.475104747	0.895076000594824	-0.159918	0.519421868733769
Com_2551_pos	Oxypurinol	羟基嘌呤	P	C5H4N4O2	152.033	153.040660241388	0.45883732281617	[M+H]+	2.197	0.928290858477901	2	C18	Organoheterocyclic compounds	有机杂环化合物	Imidazopyrimidines	咪唑并嘧啶类	Purines and purine derivatives	嘌呤和嘌呤衍生物	-	HMDB0000786	C07599	-	-	-	O=C1N=C(O)C2=CNNC2=N1	HXNFUBHNUDHIGC-UHFFFAOYSA-N	13443238759.364569	14561783721.044865	15675354186.6925	11887611156.98637	13173943122.48039	17616906292.775696	17093208165.677458	14442471308.012838	21895236241.366478	15426852739.893326	20204939445.984894	11124165758.492184	7943540405.580876	29105315241.390114	17523393127.200413	15933932774.70682	20113141438.928944	41462392162.455086	11215657874.46823	48052283161.36707	0.697042702793048	-0.520681	0.270467374645656
Com_2557_pos	2,6,6-Trimethyl-2-cyclohexene-1,4-dione	茶香酮	P	C9H12O2	152.084	153.091047830508	0.117241390646198	[M+H]+	0.817	0.751147645753159	2	C18	Organic oxygen compounds	有机氧化合物	Organooxygen compounds	有机氧化合物	Carbonyl compounds	羰基化合物	1125-21-9	HMDB0040216	-	-	-	-	CC1=CC(=O)CC(C1=O)(C)C	AYJXHIDNNLJQDT-UHFFFAOYSA-N	36142720.283963315	24780211.10202826	44471781.21497755	36823630.209169604	33401236.117543116	39988237.96663283	36583104.39804571	33522243.905632943	44442591.102408476	30780452.0964633	35323150.63438806	34027561.06508124	36916811.91798438	38973324.05576046	38518729.02132501	31451656.902755335	39449641.87099269	54071093.64148552	36128300.33618022	60089824.16722472	0.891310346853862	-0.166	0.218916127450098
Com_2558_pos	2-Isopropyl-6-methyl-pyrimidin-4-ol	2-异丙基-4-甲基-6-羟基嘧啶	P	C8H12N2O	152.095	153.10230706348	0.309434842526819	[M+H]+	0.563	-	3	C18	Organoheterocyclic compounds	有机杂环化合物	Diazines	二嗪类	Pyrimidines and pyrimidine derivatives	嘧啶和嘧啶衍生物	2814-20-2	-	-	-	-	135444498	OC=1N=C(N=C(C1)C)C(C)C	AJPIUNPJBFBUKK-UHFFFAOYSA-N	23256524.305057086	14850254.376186173	21455359.172003817	17698805.350215934	22813797.95529693	23770149.781571515	26245431.946710244	19267113.154051803	26940315.9716953	20259289.805729054	5055009.556856309	9067379.635345338	10948017.530797482	12938501.426280627	11843547.465340082	10337138.006838797	11227860.478888093	16300832.473317178	4459692.22321256	16396538.974324586	1.9945475813659	0.9960615403625661	0.000301427592156081
Com_2559_pos	Matatabiether	-	P	C10H16O	152.12	153.127434687814	0.162291586593414	[M+H]+	0.681	0.747340947016157	2	C18	Organoheterocyclic compounds	有机杂环化合物	Oxepanes	氧杂环己烷类	-	-	-	-	-	-	-	-	CC1COC2(CCC1C2=C)C	MYWZEIPXJWLRJT-HGNGGELXSA-N	56638115.55452421	30736602.82562679	65930394.55526382	54109197.39051477	49350670.587116525	51612164.85788462	48298237.59379936	45132968.59497742	56743722.884696364	37311409.79528733	52046256.52598464	54992865.147070244	61222940.83367633	53434065.903259985	69290928.2376259	57686593.261767164	60569664.82168107	89941299.38689007	59363590.04201318	97786555.27287596	0.755503921608813	-0.404489	0.0107384364259666
Com_2562_pos	4-Deoxypyridoxine	4-脱氧吡哆醇	P	C8H11NO2	153.079	154.086471611037	1.25171357311491	[M+H]+	0.66	0.65754010920578	2	C18	Organoheterocyclic compounds	有机杂环化合物	Pyridines and derivatives	吡啶及其衍生物	Methylpyridines	甲基吡啶类	-	HMDB0246408	-	-	-	-	CC1=C(C(=NC=C1CO)C)O	KKOWAYISKWGDBG-UHFFFAOYSA-N	41888157.15159796	24767390.470307436	38986493.245370105	30153677.464176532	31414157.301628716	37883852.12423173	42931491.30284473	33792331.309811324	45320678.11620065	34155982.78148859	22908956.326146062	18480534.638257995	22234010.802927453	24768634.51130267	25667011.025302935	15361446.357027248	25832605.568325777	34992856.63037121	20875143.56897881	35122525.28585455	1.46722200407973	0.5530871804541803	0.0010501260573508
Com_2567_pos	3,5-Dimethoxyphenol	3,5-二甲氧基苯酚	P	C8H10O3	154.063	155.070594010972	1.90838145433141	[M+H]+	5.323	0.647579185907763	2	C18	Benzenoids	苯类化合物	Phenols	酚类	Methoxyphenols	甲氧基酚类	500-99-2	HMDB0059966	-	-	-	-	COC1=CC(=CC(=C1)O)OC	XQDNFAMOIPNVES-UHFFFAOYSA-N	22744361.351040624	2219882.062877608	13468200.518720813	24196071.688396994	10487304.641550232	18286185.628729362	17826231.03519212	6796566.204881486	15210253.762576228	3721257.934320512	6750141.311968662	9880347.2984938	18493611.724042907	4228950.930539742	4505529.535875646	1840439.7379572315	5380725.236624289	9755810.327670615	2867581.5333834775	4654027.248881922	1.97428192135328	0.9813280168952576	0.0611135512081878
Com_2571_pos	Acenaphthene	苊	P	C12H10	154.078	155.085300087146	1.62198658150863	[M+H]+	6.6	0.560237003676639	2	C18	Benzenoids	苯类化合物	Naphthalenes	萘类	-	-	83-32-9	HMDB0247899	C19312	-	-	-	C1CC2=CC=CC3=C2C1=CC=C3	CWRYPZZKDGJXCA-UHFFFAOYSA-N	46595619.84106484	12147759.161860652	8468666.645168336	15456947.714053327	38015498.427009836	24897249.27583617	31401865.518404756	21562768.10001785	6630352.283144832	9763713.693253241	9404617.839539584	41522412.391447455	75333514.40731585	27177800.550851375	34248287.765801065	48033193.231020294	3217099.0076822937	2864803.194726104	7840362.806731726	12090236.77269415	0.821222362283994	-0.284155	0.81763585666486
Com_2575_pos	(2E)-2,6-Dimethyl-2,5-heptadienoic acid	-	P	C9H14O2	154.099	155.106713026189	0.214317468293194	[M+H]+	0.757	0.754745693905727	2	C18	Lipids and lipid-like molecules	脂质和类脂分子	Fatty Acyls	脂肪酰类	Fatty acids and conjugates	脂肪酸和结合物	-	HMDB0035135	-	-	-	-	CC(=CCC=C(C)C(=O)O)C	IGQGIACCENRGLM-SOFGYWHQSA-N	72309560.30453917	39977681.53699584	82010887.71271496	65282689.74332148	65820420.81621738	68845680.79596648	69749265.14219695	57772793.36820936	39288717.04096694	52805377.41134524	58905203.50272052	61343570.696167275	57935772.11297898	61478599.64849952	65947935.77815229	51814694.884485334	68702613.42674854	92690453.48485687	63536252.45753626	103884651.0776852	0.894531505197131	-0.160796	0.283961998186066
Com_2576_pos	Loline	-	P	C8H14N2O	154.111	155.117878755896	0.202738176222976	[M+H]+	0.576	-	3	C18	Alkaloids and derivatives	生物碱及其衍生物	Loline alkaloids and derivatives	黑麦草碱生物碱及其衍生物	-	-	-	HMDB0259596	-	-	-	-	CNC1C2CN3C1C(O2)CC3	OPMNROCQHKJDAQ-FKSUSPILSA-N	7640606.506520462	6554933.556520812	8715795.478158262	4516580.212504834	9110437.023483166	9601503.270129824	10129300.81332981	8109893.089879652	6271100.043775909	8563902.923291538	4334772.706124051	4746554.847386567	4472399.1246771095	4908781.611025857	5300746.94402242	2166860.883359153	5514518.995830552	7852862.019619816	4906461.589905774	4659712.742702673	1.62112363936661	0.6969941260798904	0.00107918319179847
Com_2577_pos	trans-p-Menth-8-en-7-ol	-	P	C10H18O	154.136	155.14304915081	0.0703872352856125	[M+H]+	0.789	0.702179338288953	2	C18	Lipids and lipid-like molecules	脂质和类脂分子	Prenol lipids	异戊烯醇脂	Monoterpenoids	单萜类	-	-	-	-	-	-	CC(=C)C1CCC(CC1)CO	GMYHXOPIKMGWOM-UHFFFAOYSA-N	11878203.501984552	8069206.124219805	7575751.70630072	11881447.09037297	12269587.631956784	13582982.284218676	12236408.388700752	10387651.890297657	14417231.429701926	9808439.68619402	13369642.89178619	10531141.780345209	11811891.378222793	13126207.949547935	11164289.600209408	10948351.295135628	12899227.553192668	17832338.2515841	11141446.023257183	18746715.335991304	0.852062346290085	-0.230969	0.100250018039502
Com_2578_pos	p-cis-Menth-2-en-1-ol	-	P	C10H18O	154.136	155.142951326001	0.705053772040899	[M+H]+	6.285	0.719462277600303	2	C18	Lipids and lipid-like molecules	脂质和类脂分子	Prenol lipids	异戊烯醇脂	Monoterpenoids	单萜类	-	-	-	-	-	-	CC(C)C1CCC(C=C1)(C)O	IZXYHAXVIZHGJV-UWVGGRQHSA-N	24991208.564489435	18675086.29325732	36633622.47299368	30174145.605232403	29954598.946495913	29999419.35498352	28963381.374858506	15912478.292184152	40565727.995245956	26956863.511704914	31288840.24960145	24208234.901312795	29373567.013321508	28873914.64186936	27734762.09349455	24276336.00182406	32773463.976777673	43997408.44088552	25621180.9062018	47401660.36985465	0.896298838025305	-0.157948	0.322575855968606
Com_2579_pos	N-Methylethanolamine phosphate	N-甲基乙醇胺磷酸	P	C3H10NO4P	155.035	156.042100803548	0.327691359652559	[M+H]+	1.33	-	3	C18	Organic acids and derivatives	有机酸及其衍生物	Organic phosphoric acids and derivatives	有机磷酸及其衍生物	Phosphate esters	磷酸酯类	-	HMDB0304429	C01210	map00564	-	-	CNCCOP(=O)(O)O	HZDCAHRLLXEQFY-UHFFFAOYSA-N	19278084.731082033	25386422.476761002	19901529.5543287	34542882.581741996	32932269.02242078	62199317.082413	52467343.20813135	29659580.94936648	109211341.99124947	49756271.633689545	30899540.87523095	27914410.624615442	22555488.297690164	88556321.25484125	63401306.2948507	35996986.4979515	71741400.4774121	182595456.52408722	17281816.81740054	261888473.90830928	0.542249780998243	-0.882971	0.285283613562264
Com_257_pos	5-Hydroxyindole	5-羟基吲哚-2-羧酸乙酯	P	C8H7NO	133.053	151.086602742263	0.32124296421653	[M+NH4]+	0.59	0.929003432903332	2	C18	Organoheterocyclic compounds	有机杂环化合物	Indoles and derivatives	吲哚及其衍生物	Hydroxyindoles	羟基吲哚	1953-54-4	HMDB0059805	-	-	-	16054	OC1=CC=C2NC=CC2=C1	LMIQERWZRIFWNZ-UHFFFAOYSA-N	24993536.25342821	15566754.816193197	23440886.59381917	616314.9020962047	14072057.50389533	24780470.77760569	27154198.213064663	20610845.715666868	29196930.478435475	21850044.830174282	13373616.792553589	12575870.777777229	16361348.827170262	17381707.068048682	16749054.535105031	13807451.097378472	16010670.799464213	21169435.553726453	13515179.844497722	23141617.316299472	1.23278097158428	0.30191649862265135	0.891892029306781
Com_2581_pos	2-Butyl-4-methylthiazole	2-丁基-4-甲基-噻唑	P	C8H13NS	155.077	156.084299921912	0.837790393831521	[M+H]+	1.267	0.518028838744696	2	C18	Organoheterocyclic compounds	有机杂环化合物	Azoles	唑类	Thiazoles	噻唑类	76572-47-9	HMDB0040102	-	-	-	574807	CCCCC1=NC(C)=CS1	HVRMJTCTZVGJDO-UHFFFAOYSA-N	32572929.373171	20736657.565242957	24307182.42008044	28479710.90798339	20844062.074123036	27296887.485034924	22976457.39552539	24885337.337606892	31255021.005637266	32941967.978689376	28987974.585313544	12405291.342828898	28473424.160534255	24756438.6687544	31387439.703136165	25017461.657655977	27800917.470770065	18653788.980514634	31157745.821662407	13872585.192627897	1.09806954403015	0.13496942743075097	0.312381375826324
Com_2583_pos	2-Propanone, 1-[(2R,6R)-6-methyl-2-piperidinyl]-	-	P	C9H17NO	155.131	156.138479635931	1.0935011059473	[M+H]+	2.695	0.564015150294833	2	C18	Organoheterocyclic compounds	有机杂环化合物	Piperidines	哌啶类	-	-	-	-	-	-	-	-	CC1CCCC(N1)CC(=O)C	PLVQSRXCDPEDHN-UHFFFAOYSA-N	4580584.933033591	147463.4679417231	218106.20822983905	1056804.9607815384	553052.1706555831	433367.2984125186	197131.94484808543	396214.56776288076	397582.37516261963	1063360.465727354	14090779.424245913	853046.7782788752	183678.02401785445	677395.7839960336	283884.9936392395	79683.52286753478	128307.76057214767	1793323.5538451239	123153.48088745153	1032110.411382251	0.469914131926974	-1.08953	0.970849908882083
Com_2584_pos	Allantoxanamide	-	P	C4H4N4O3	156.028	157.034728418084	5.84241244891895	[M+H]+	1.095	-	3	C18	Organic acids and derivatives	有机酸及其衍生物	Carboxylic acids and derivatives	羧酸及其衍生物	Carboxylic acid derivatives	羧酸衍生物	-	HMDB0247204	-	-	-	188244	NC(=O)C1=NC(=O)NC(=O)N1	HJXJVORILFDIOT-UHFFFAOYSA-N	2377430.58720727	498054.99296900164	1813132.2904848743	2525176.4953388437	1630283.298631556	1831832.7699599713	1570770.4847050938	458046.75288172625	1594205.8245673405	189351.53869003936	165693.03274954495	1054737.690303023	1648111.6868241257	97615.29115147586	49216.84159247866	112789.19697533821	41580.871281321764	445283.18243023305	273577.8659211517	1217471.6865233402	2.83745898355597	1.504599537902024	0.00862734244008721
Com_2585_pos	2-Naphthaldehyde	2-萘甲醛	P	C11H8O	156.058	157.064802310551	0.0492731750392566	[M+H]+	5.898	-	3	C18	Benzenoids	苯类化合物	Naphthalenes	萘类	-	-	66-99-9	HMDB0060349	C14099	map00626;map01120;map01220	-	-	C1=CC=C2C=C(C=CC2=C1)C=O	PJKVFARRVXDXAD-UHFFFAOYSA-N	1403909.149764988	953145.6992550895	1603105.0356898175	1551020.0547777198	1554320.5195862793	1018727.3765613756	1828751.3359546384	1839020.4806388475	1717046.0240939436	1131907.7962271573	1888834.5154210587	833557.6749336912	1743049.9553250293	1637422.4582055437	1460374.0163694716	862269.3832635471	1239464.032723581	1912990.0878436994	1274336.4876704852	2330820.0355809387	0.961657075314412	-0.0564056	0.912933371918374
Com_2588_pos	4-Hydroxynonenal	4-羟基壬烯醛	P	C9H16O2	156.115	157.122441201338	0.712303856975912	[M+H]+	0.724	0.690559512821478	2	C18	Lipids and lipid-like molecules	脂质和类脂分子	Fatty Acyls	脂肪酰类	Fatty alcohols	脂肪醇	-	HMDB0004362	C21642	map05200;map05225	LMFA06000051	-	CCCCCC(C=CC=O)O	JVJFIQYAHPMBBX-FNORWQNLSA-N	59407808.69039857	37479758.43668607	69656895.78674495	54536052.33592673	55086270.20274719	56559735.57680318	59422100.12981935	49012930.61706992	69897588.90737447	46679566.62602846	52432879.24963869	54282713.88595376	53283204.37879229	52878132.81149183	57914531.23642249	48497397.359338865	56670148.58894342	81733626.82326972	54743444.37129798	87999317.72090273	0.928890452877038	-0.10642	0.429588080996328
Com_2590_pos	1-Nitrosonaphthalene	-	P	C10H7NO	157.053	158.060297117008	1.50979204694156	[M+H]+	2.558	0.607813288739453	2	C18	Benzenoids	苯类化合物	Naphthalenes	萘类	-	-	-	HMDB0062189	C14788	map00980	-	-	C1=CC=C2C(=C1)C=CC=C2N=O	HXOPMUIUKYURIC-UHFFFAOYSA-N	14651316.252913	6194419.581356876	9963178.83508736	11663562.502129614	5.66527e+06	4537500.020364525	9202050.223425487	7670924.946815534	7841358.115821076	4528235.638689543	2446046.0408514566	5486735.727249552	5995515.950043177	1991472.8788204503	6871468.562867079	5469854.973962494	2870552.1326603093	4561320.474099206	10785493.851565959	915065.7362104956	1.72845999893638	0.7894872162680109	0.02055282041276
Com_2594_pos	7-(Methylthio)heptanenitrile	-	P	C8H15NS	157.093	158.099907998641	0.560170789753305	[M+H]+	5.773	-	3	C18	Organic nitrogen compounds	有机氮化合物	Organonitrogen compounds	有机氮化合物	Organic cyanides	有机氰化物	75272-78-5	HMDB0031890	-	-	-	5319789	CSCCCCCCC#N	MAMGGQVRQMBXMB-UHFFFAOYSA-N	670015.740073393	3118669.56748914	7873535.656983971	6263799.801806127	7110258.733977126	3302401.3465203047	2844998.6798332157	5359628.612821623	8279817.163859785	7263419.160551294	9688888.916504359	7439688.64229827	2559117.479567052	6271110.335996408	14760655.40824394	11281173.98758754	3016306.8626098856	6081079.604685881	8957969.828598458	2715333.122090678	0.715756447267926	-0.482459	0.257523752484867
Com_2595_pos	Homostachydrine	-	P	C8H15NO2	157.11	158.117680660205	0.640697763333272	[M+H]+	5.619	0.683339388197534	2	C18	Organic acids and derivatives	有机酸及其衍生物	Carboxylic acids and derivatives	羧酸及其衍生物	Amino acids, peptides, and analogues	氨基酸、肽和类似物	-	HMDB0033433	C08283	-	-	-	C[N+]1(CCCCC1C(=O)[O-])C	XULZWQRXYTVUTE-ZETCQYMHSA-N	309431490.04276985	457793618.5251567	258099907.13344452	410807154.52415997	325401909.8478949	426415663.45422935	509943751.4845869	284086006.33377826	447137865.3544158	399207739.6037278	331900021.76679444	376288694.0941685	143558717.63821092	507238209.949698	283614504.0235413	205516557.43972802	383857495.6406379	444571182.47510237	293740935.6922576	358861198.62564737	1.14994156502754	0.2015605516158057	0.22950911835864
Com_2596_pos	colistin	抗敌素	P	C9H19NO	157.147	158.153880634757	0.50503932447844	[M+H]+	6.321	0.570787647023935	2	C18	Lipids and lipid-like molecules	脂质和类脂分子	Prenol lipids	异戊烯醇脂	Quinone and hydroquinone lipids	醌和氢醌脂质	1066-17-7	HMDB0014941	-	-	-	-	CC[C@@H](C)CCCCC(N)=O	RLLKFWVYAKQELP-MRVPVSSYSA-N	1042856809.4264959	665873263.6398265	864996159.5622082	854920074.2238117	901957213.3180652	980392661.39405	1005243454.0054877	749142272.1253227	1196212776.6369278	794235428.2361989	1512716952.5337083	834237644.7032218	741300288.3142054	1402322811.1194127	987329005.5748935	686461352.5777602	905067153.6841012	1503027148.8822975	823886189.2973027	1502365820.1329162	0.830908106018273	-0.267239	0.203421362799817
Com_25_pos	Dihydrouracil	二氢尿嘧啶	P	C4H6N2O2	114.043	115.050541574158	2.73207780617918	[M+H]+	1.743	-	3	C18	Organoheterocyclic compounds	有机杂环化合物	Diazines	二嗪类	Pyrimidines and pyrimidine derivatives	嘧啶和嘧啶衍生物	504-07-4	HMDB0000076	C00429	map00240;map00410;map00770;map01100	-	649	O=C1CCNC(=O)N1	OIVLITBTBDPEFK-UHFFFAOYSA-N	279260026.16477734	421635354.50169545	473157349.999142	267114041.94347122	234975475.34486178	502039897.6029828	444783343.2440245	376047604.03054816	283000374.85633016	320342427.7293793	376141933.98198456	297143502.03048086	396387089.1635319	950730657.5075283	295193350.976825	371476317.3154415	305369132.1561299	828554390.5377337	102792136.75475627	1367521923.254975	0.680806000813727	-0.554684	0.477855860633724
Com_2604_pos	xi-2,3-Dihydro-3,5-dihydroxy-6-methyl-4H-pyran-4-one	xi-2,3-二氢-3,5-二羟基-6-甲基-4H-吡喃-4-酮	P	C7H10O4	158.058	159.065393925185	1.16365694690285	[M+H]+	3.021	-	3	C18	Organoheterocyclic compounds	有机杂环化合物	Pyrans	吡喃	Pyranones and derivatives	吡喃酮及其衍生物	-	HMDB0036380	-	-	-	15114468	COC1=C(C)OCC(O)C1=O	JOWYHBUWSWRYOG-UHFFFAOYSA-N	2318164.556406648	7487078.245135462	2889637.5321705323	481380.7440325504	3556928.7528795586	10551446.89504357	4028348.056318019	4487121.129416223	3872275.652010228	931493.9876551888	5690467.947359873	3089592.921782959	914460.7425101532	5372402.729125599	2789764.739289899	2574854.038105496	3398910.3702414758	21330908.946019877	2121989.553206862	5655095.205752229	0.767001634988162	-0.382698	0.576806267682529
Com_2605_pos	4,7-Dioxoheptanoic acid	4,7-二氧庚酸	P	C7H10O4	158.058	159.065359668666	0.946922972620774	[M+H]+	5.55	-	3	C18	Organic acids and derivatives	有机酸及其衍生物	Keto acids and derivatives	酮酸及其衍生物	Medium-chain keto acids and derivatives	中链酮酸及其衍生物	-	HMDB0246616	-	-	-	21080046	OC(=O)CCC(=O)CCC=O	MNACTMAWIQWKTQ-UHFFFAOYSA-N	2883038.735663983	2970923.3894602084	5736378.630050651	2061644.523899078	2625983.6604848425	4865545.333394099	5618184.189931168	3201750.442012575	2720506.7197115184	2679164.9753503315	3855134.290893539	4361090.471067605	707733.3235877272	2648427.962987204	2682633.627757405	1731534.3666704488	5052521.073102554	8324629.136944068	2242003.773983958	7758964.579617907	0.898346620416658	-0.154656	0.861394493573321
Com_2611_pos	3-Oxovalproic acid	3-氧丙戊酸	P	C8H14O3	158.094	159.101698692963	0.687519852934132	[M+H]+	0.84	-	3	C18	Organic acids and derivatives	有机酸及其衍生物	Keto acids and derivatives	酮酸及其衍生物	Short-chain keto acids and derivatives	短链酮酸及其衍生物	-	HMDB0060685	C16652	map00982	-	-	CCCC(C(=O)CC)C(=O)O	PPYHXKUZTSZTQU-UHFFFAOYSA-N	10302763.865818461	7099644.523246409	7926558.4083044045	11409344.014795283	11129686.533465624	11387127.653294157	10371316.764896572	8926581.640081925	12246723.175641892	8862066.778412472	8864171.95871265	9355545.845809333	8803355.449141845	10688148.909995355	11052005.27365159	9382617.545204874	10886436.961864509	15001514.097603897	10451160.962619673	15153804.738128029	0.909001632030599	-0.137645	0.29138674022874
Com_2614_pos	(1,2,3-Trimethyl-2-cyclopropen-1-yl)benzene	-	P	C12H14	158.11	159.11668988311	1.01269588071523	[M+H]+	7.728	0.518397832725073	2	C18	Benzenoids	苯类化合物	Benzene and substituted derivatives	苯及其取代衍生物	-	-	-	-	-	-	-	-	CC1=C(C1(C)C2=CC=CC=C2)C	OHNHLTBFDBOYSK-UHFFFAOYSA-N	165607633.83722812	171147055.8468309	178741572.61348432	251639589.3957364	207958318.4848891	204863872.22800383	196699946.46613905	178803457.99138168	298322584.2452658	189045501.47145846	145644005.97857976	238349088.07003114	317076454.66113335	104782780.30591615	165438343.80911523	149005029.2861555	90416430.26313731	126564456.78659178	144080639.23183224	86347900.22973514	1.30307000677848	0.3819145940511343	0.0377658191251883
Com_2615_pos	Propyl hexanoate	己酸丙酯	P	C9H18O2	158.131	159.138011427803	0.198745765267751	[M+H]+	0.835	-	3	C18	Lipids and lipid-like molecules	脂质和类脂分子	Fatty Acyls	脂肪酰类	Fatty acid esters	脂肪酸酯	626-77-7	HMDB0034165	-	-	LMFA07010435	12293	CCCCCC(=O)OCCC	HTUIWRWYYVBCFT-UHFFFAOYSA-N	4903152.590244505	3355078.530962846	5941115.441347578	4635961.814466823	4452709.648175639	4837977.080825703	4896645.258337198	4199122.899078513	5380195.899954933	3992820.204141826	4536799.488692235	4069373.230873781	4593678.268394245	5006730.465509178	1623047.4815591755	4313800.1649859045	4691827.028015281	6566844.381087957	4338691.993251492	7027934.088279045	0.996280693621718	-0.00537583	0.752914051839704
Com_2617_pos	Citiolone	3-乙酰氨基四氢-2-噻吩	P	C6H9NO2S	159.035	160.042617796728	0.516886630278068	[M+H]+	2.275	-	3	C18	Organic acids and derivatives	有机酸及其衍生物	Carboxylic acids and derivatives	羧酸及其衍生物	Amino acids, peptides, and analogues	氨基酸、肽和类似物	1195-16-0	HMDB0250301	-	-	-	14520	CC(O)=NC1CCSC1=O	NRFJZTXWLKPZAV-UHFFFAOYSA-N	15351129.773323677	41088113.94247127	20915774.691784304	28973577.685521923	31286091.250926595	38192852.21469685	54700564.1937599	34857783.38128421	112468949.19273336	73089800.11764418	45963375.171316795	20401053.621817008	12203007.57191147	136347565.6123827	86654992.65278374	34820708.121887706	91573315.07314868	226132551.42161247	78175176.5258113	165969121.04046452	0.502008596028345	-0.994216	0.157801303292403
Com_2622_pos	Betonicine	左旋水苏碱	P	C7H13NO3	159.09	160.096792983041	0.295537714002096	[M+H]+	1.364	0.907808864124597	2	C18	Organic acids and derivatives	有机酸及其衍生物	Carboxylic acids and derivatives	羧酸及其衍生物	Amino acids, peptides, and analogues	氨基酸、肽和类似物	515-25-3	HMDB0029412	C08269	-	-	-	O=C([O-])C1CC(O)C[N+]1(C)C	MUNWAHDYFVYIKH-RITPCOANSA-N	1628726729.2762785	46218169.70124945	730661739.7841123	165992580.13340256	38128334.81966416	121757064.67006713	383870960.05879706	82031645.41952004	68863120.8904463	27837067.282730304	21851072.332602456	883832063.1321301	342239912.76181376	7921349.2822197005	17710290.357488878	5298869.963168633	16677631.130419182	10364594.312481016	3579135.0977581106	6760792.057349553	2.50265768200937	1.3234609701147355	0.0184075142631892
Com_2624_pos	delta-Guanidinovaleric acid	δ-胍基戊酸	P	C6H13N3O2	159.101	160.108172857499	0.583639495660898	[M+H]+	3.657	0.685053197759574	2	C18	Lipids and lipid-like molecules	脂质和类脂分子	Fatty Acyls	脂肪酰类	Fatty acids and conjugates	脂肪酸和结合物	-	HMDB0250978	C13688	-	-	-	C(CCN=C(N)N)CC(=O)O	UKUBCVAQGIZRHL-UHFFFAOYSA-N	646320.6201268713	45641.31880919482	4592557.779920844	11672189.87711287	9828743.41892666	5245166.952316201	4055252.8538623857	3108094.783078178	19563251.469992243	9688824.993236205	5501815.456163185	6779788.921019486	14083794.451897668	3290942.154805351	48497042.033694535	11637736.029816892	1200467.5103621276	1744771.8028214339	8555797.358204318	2085484.1332665666	0.662097182382359	-0.594885	0.443016078752331
Com_2626_pos	2-Aminocaprylic acid	2-氨基辛酸	P	C8H17NO2	159.126	160.133149507067	0.505844226610349	[M+H]+	1.51	0.673203322689175	2	C18	Organic acids and derivatives	有机酸及其衍生物	Carboxylic acids and derivatives	羧酸及其衍生物	Amino acids, peptides, and analogues	氨基酸、肽和类似物	2187-07-07	HMDB0000991	-	-	LMFA01100056	-	O=C(O)C(N)CCCCCC	AKVBCGQVQXPRLD-UHFFFAOYSA-N	151585869.22571525	285854126.1576648	109716230.70509207	205815278.03052408	167993335.72422537	395898077.21746963	186197126.90603316	107450830.150548	288922031.6223668	266977382.66537935	206046045.58690518	308363939.3535809	157222160.26609945	363942091.373098	133783384.77236901	189235632.53134707	433516069.95505404	472994356.02553636	181736341.12804714	339308405.1757092	0.777564564779789	-0.362966	0.228712155322811
Com_2627_pos	Ethyl leucinate	亮氨酸乙酯	P	C8H17NO2	159.126	160.133216193007	0.0867677128172878	[M+H]+	2.097	0.804063803499532	2	C18	Organic acids and derivatives	有机酸及其衍生物	Carboxylic acids and derivatives	羧酸及其衍生物	Amino acids, peptides, and analogues	氨基酸、肽和类似物	-	-	-	-	-	-	CCOC(=O)C(CC(C)C)N	QIGLJVBIRIXQRN-ZETCQYMHSA-N	61171685.071969785	34464457.475451075	24311614.9454177	31508724.124159753	149403913.20974055	61402884.67609697	29387204.206831824	23521246.910471566	46844706.734593645	36717705.850681566	23467454.200619664	492747486.79843676	24090821.963519845	49393974.25398088	24438093.804368563	24711281.948883496	54928819.319953665	52149589.603558846	18744854.694760792	41617584.91208619	0.618554325391176	-0.693028	0.98810286763728
Com_2628_pos	sym-Homospermidine	-	P	C8H21N3	159.174	160.180835985462	0.0880456456595072	[M+H]+	1.099	0.640810372303593	2	C18	Organic nitrogen compounds	有机氮化合物	Organonitrogen compounds	有机氮化合物	Amines	胺类	-	HMDB0031506	C06366	map01064;map01110;map01060;map00960	-	-	C(CCNCCCCN)CN	UODZHRGDSPLRMD-UHFFFAOYSA-N	89642164.77603115	376802920.01963127	150951586.9084816	204624743.90842697	161298859.35242188	499835466.9679794	208803526.4610385	515833053.53413516	172269890.08507904	217401608.5845805	90323788.88301596	196170712.18281674	99654129.61333792	383396395.71116567	165342511.36172178	230075177.02263066	152880452.31539965	529038934.54421604	140364343.94898927	278851375.22448105	1.14622757973966	0.19689351491978738	0.576009685374695
Com_262_pos	2-Hydroxyphenylacetic acid	邻羟基苯乙酸	P	C8H8O3	152.047	153.054132541713	3.4032706720709	[M+H]+	11.679	0.6942659281821	2	C18	Benzenoids	苯类化合物	Benzene and substituted derivatives	苯及其取代衍生物	Phenylacetic acids	苯乙酸类	614-75-5	HMDB0000669	C05852	map00360;map00643;map01100;map01120	-	11970	OC(=O)CC1=C(O)C=CC=C1	CCVYRRGZDBSHFU-UHFFFAOYSA-N	7199995.786797903	5114741.31949114	8070777.0372018255	8519439.801588295	7314231.155448202	9148068.473752147	8412992.527399642	6945410.934846502	11122935.863122176	7433809.1161666345	8708142.84222572	6101546.432304827	8672284.330523761	7488409.131136799	7752400.190212408	5824032.314501272	7724955.6783350585	2295074.0489130006	7774688.469816341	13362051.940262798	1.04727407057013	0.06663904351986014	0.5160664018658
Com_2630_pos	3-Oxoadipate	3-氧代己二酸	P	C6H8O5	160.037	161.044413948536	0.35024028471508	[M+H]+	1.493	-	3	C18	Organic acids and derivatives	有机酸及其衍生物	Keto acids and derivatives	酮酸及其衍生物	Medium-chain keto acids and derivatives	中链酮酸及其衍生物	-	HMDB0000398	C00846	map01120;map00362;map01100;map01220	LMFA01170096	-	C(CC(=O)O)C(=O)CC(=O)O	RTGHRDFWYQHVFW-UHFFFAOYSA-N	16781736.872288663	12345010.543318639	41858811.44175956	34329578.892928846	33933521.35722183	61322929.532229856	45694552.9370845	33061298.584334992	40297570.377303004	21177943.280312046	23445646.960669737	25794725.840110894	22084570.750087164	36611819.29551127	30349233.892760962	18425450.3283099	37365730.60819137	96568596.96154322	17335352.68228148	72022439.6285162	0.896841460084067	-0.157075	0.856940089698944
Com_2634_pos	3-Phenyl-4-pentenal	3-苯基-4-戊烯醛	P	C11H12O	160.089	161.096138521803	0.178162377424972	[M+H]+	5.734	-	3	C18	Benzenoids	苯类化合物	Benzene and substituted derivatives	苯及其取代衍生物	-	-	939-21-9	HMDB0038790	-	-	-	61243	C=CC(CC=O)C1=CC=CC=C1	XQTAGXUFCZLHIQ-UHFFFAOYSA-N	46036041.44188973	15214736.02445435	33952608.39968374	24719047.243398592	42870006.952844225	45677499.65787212	28096054.56175218	21486593.22115603	60532613.058050275	22990379.055112362	21002669.650274605	24522089.348125204	26310759.375222415	27390825.22757811	19566459.25052301	14228516.611151952	23679544.635849576	52679907.34594941	17959845.308017876	36492581.6781336	1.2946648929997	0.3725787235717705	0.190511236576777
Com_2637_pos	Isoputreanine	-	P	C7H16N2O2	160.121	161.128451980026	0.174992302680706	[M+H]+	1.178	-	3	C18	Organic acids and derivatives	有机酸及其衍生物	Carboxylic acids and derivatives	羧酸及其衍生物	Amino acids, peptides, and analogues	氨基酸、肽和类似物	66165-33-1	HMDB0006009	-	-	-	171763	NCCCNCCCC(O)=O	JUBNBYBUFCFLHB-UHFFFAOYSA-N	100582798.81438656	100849806.48668978	110239999.03465962	98813369.16332924	134920984.38579774	163689603.56798673	134762172.02256015	133621583.22716145	104539279.99086884	86099547.00720374	90160345.42213063	124930724.9190123	101598630.0810067	72103571.95176469	102464835.53678565	150257041.0028293	89156291.76840891	81493218.33147413	66117997.18398353	79960594.6174258	1.21902151954356	0.2857235942639035	0.0526850703020354
Com_2642_pos	Allyl cysteine	-	P	C6H11NO2S	161.051	162.058631553932	1.74822785702085	[M+H]+	4.74	-	3	C18	Organic acids and derivatives	有机酸及其衍生物	Carboxylic acids and derivatives	羧酸及其衍生物	Amino acids, peptides, and analogues	氨基酸、肽和类似物	-	HMDB0248164	-	-	-	23437571	OC(=O)C(CS)NCC=C	AMPHKYRLSOPVBX-UHFFFAOYSA-N	4479131.059764938	10623436.633092744	11806305.822957255	20034394.690032814	10714621.24400364	9741093.014686638	17697508.352657065	14311030.878103213	24933644.841912817	9036979.186441261	10681482.957244018	14747009.977802522	22015629.78739789	23695384.42254501	24108186.602229405	14695857.430320121	10205137.249491356	22182888.601723924	9738245.097230263	27039612.82838887	0.744674035500304	-0.425319	0.117601164635057
Com_2643_pos	S-Allyl-L-cysteine	DL-S-烯丙基半胱氨酸	P	C6H11NO2S	161.051	162.058517658116	1.04102466887606	[M+H]+	3.719	0.724116323471667	2	C18	Organic acids and derivatives	有机酸及其衍生物	Carboxylic acids and derivatives	羧酸及其衍生物	Amino acids, peptides, and analogues	氨基酸、肽和类似物	49621-03-6	-	C16759	-	-	-	C=CCSCC(C(=O)O)N	ZFAHNWWNDFHPOH-YFKPBYRVSA-N	19597282.348455675	31757164.883180723	80383353.17461792	53765966.426220804	80853450.41101234	27050691.357528456	50172608.542321675	56209167.94468761	117868933.80843148	67788537.53030491	191911035.8673796	49353776.456012	84088522.37074196	148464742.95697647	199796382.46655998	101050049.87076615	69786248.31437676	74240527.1113015	91271664.4798395	70012839.00971852	0.542092852860223	-0.883388	0.0121044026708443
Com_2645_pos	4-Acetylimidazo[4,5-c]pyridine	-	P	C8H7N3O	161.059	162.066182976843	0.167784303288524	[M+H]+	1.109	-	3	C18	Organoheterocyclic compounds	有机杂环化合物	Imidazopyridines	咪唑并吡啶类	Imidazo-[4,5-c]pyridines	咪唑并[4,5-c]吡啶	146874-38-6	HMDB0034888	-	-	-	577206	CC(=O)C1=NC=CC2=C1NC=N2	WTOOGKIOBGXDDY-UHFFFAOYSA-N	34455968.17352936	8790164.763470735	22240696.467995983	32410573.80717926	27007159.14463736	29791987.891921762	24898481.89200741	11291510.21991835	40096581.14265348	6571920.981934984	8516124.353274766	17965697.36292711	25598951.677600835	8457249.369231394	6860270.301622481	5076603.458900396	8730751.515601944	12818155.013372157	7911439.633179595	8307747.28665047	2.15483129172028	1.1075749207638812	0.00925847909802103
Com_2647_pos	O-Acetyl-L-homoserine	O-乙酰基-L-高丝氨酸	P	C6H11NO4	161.069	162.076278140149	1.04390259657435	[M+H]+	3.862	0.597693243556121	2	C18	Organic acids and derivatives	有机酸及其衍生物	Carboxylic acids and derivatives	羧酸及其衍生物	Amino acids, peptides, and analogues	氨基酸、肽和类似物	-	HMDB0029423	C01077	map01100;map01130;map00270	-	-	CC(=O)OCCC(C(=O)O)N	FCXZBWSIAGGPCB-YFKPBYRVSA-N	65229313.400512815	92795041.40006767	67476230.05287369	90882643.19551174	44463233.851232775	121600213.57710008	110652428.9151185	68152145.31962919	120861906.78009726	84355411.63837865	65282117.640167765	74257687.28676388	28086912.18894849	150799919.14410314	69457705.24575284	31497239.823962443	91642513.7298518	183101340.0121805	43913777.503830284	170175426.06249306	0.954035016909512	-0.0678859	0.674348582034203
Com_2648_pos	N-Methyl-L-glutamate	N-甲基-L-谷氨酸	P	C6H11NO4	161.069	162.076151814897	0.259608902572281	[M+H]+	2.226	0.553536918321613	2	C18	Organic acids and derivatives	有机酸及其衍生物	Carboxylic acids and derivatives	羧酸及其衍生物	Amino acids, peptides, and analogues	氨基酸、肽和类似物	-	HMDB0062660	C01046	map00680;map01120	-	-	CNC(CCC(=O)O)C(=O)O	XLBVNMSMFQMKEY-BYPYZUCNSA-N	89482913.25990543	75174309.81169395	80717331.57944182	135643179.99938333	76699092.82286827	91620946.55115642	100796216.12743507	78177838.188748	111898284.90919617	66990282.744385205	78093969.41610815	99931060.99590397	56665764.71321889	76981651.00384061	78795102.15282016	57249226.21157616	67065518.19409073	70849548.12646146	55113188.278562695	57024186.12313568	1.30014391035258	0.3786713211469004	0.0108712392270547
Com_2657_pos	Glutamine hydroxamate	谷氨酰胺羟肟酸	P	C5H10N2O4	162.064	163.071	1.3306009982181	[M+H]+	1.303	-	3	C18	Organic acids and derivatives	有机酸及其衍生物	Carboxylic acids and derivatives	羧酸及其衍生物	Amino acids, peptides, and analogues	氨基酸、肽和类似物	-	HMDB0252810	-	-	-	-	NC(CCC(=O)NO)C(O)=O	YVGZXTQJQNXIAU-UHFFFAOYSA-N	57123114.01409103	26789569.646627676	93384448.74798171	60699081.82258838	108525472.73056984	74343884.50539984	45947318.936032854	52518119.10118044	35600706.44260863	33625179.575165905	57024308.559222706	78592233.31039067	57055952.94274302	5342349.391252688	29872884.047275577	121420421.97044963	14142043.774578385	1012332.6672050307	38704691.5253893	394922.4983530499	1.45840463260634	0.5443910492019574	0.0818442068740217
Com_265_pos	Aminocaproic acid	氨基己酸	P	C6H13NO2	131.095	154.083862352391	0.246786546501809	[M+Na]+	1.217	0.674430835284378	1	C18	Lipids and lipid-like molecules	脂质和类脂分子	Fatty Acyls	脂肪酰类	Fatty acids and conjugates	脂肪酸和结合物	60-32-2	HMDB0001901	C02378	map00930;map01100;map01120	LMFA01100035	564	NCCCCCC(O)=O	SLXKOJJOQWFEFD-UHFFFAOYSA-N	18406681.83869979	13025979.87646006	17348171.048775073	12530012.013119137	13577556.514904913	16458292.023544539	15892939.032531247	17993039.85676355	29236045.700613547	13411355.780851902	8283551.309519747	9171577.19761678	16491636.3901791	11357502.337282151	11995445.20289451	14302365.45664618	14276465.94405474	14387041.056374623	7066368.3590445835	20747056.228285853	1.31075399759389	0.39039694585433365	0.0425624701961382
Com_2661_pos	Ethyl 4-(methylthio)butyrate	4-甲硫基丁酸乙酯	P	C7H14O2S	162.071	163.079323147077	3.5363851991046	[M+H]+	1.643	0.527017506767351	2	C18	Lipids and lipid-like molecules	脂质和类脂分子	Fatty Acyls	脂肪酰类	Fatty acid esters	脂肪酸酯	22014-48-8	HMDB0037620	-	-	LMFA07010867	5463935	CCOC(=O)CCCSC	QNLREUZIHJHXRK-UHFFFAOYSA-N	6628030.080276236	12406796.087670023	13089753.893618532	7426533.248783239	12482983.573040828	7185806.278870234	13594454.237553453	5447838.272711849	33890897.636979125	11181556.480384715	16389658.44152018	10965234.178333445	1108594.5038037517	22407038.935676713	11379417.108866958	3985404.6373229446	4444677.300475848	18961497.34497601	2890318.0334651675	14103897.712115651	1.15659770238146	0.20988714127678004	0.353931147757098
Com_2664_pos	Caudoxirene	-	P	C11H14O	162.104	163.111599632629	1.05097269062532	[M+H]+	7.729	0.898265516591963	2	C18	Organoheterocyclic compounds	有机杂环化合物	Epoxides	环氧化物	-	-	-	-	-	-	-	-	C=CC1CC=CC1C2C(O2)C=C	UXWZDKBRXXYPDJ-GWOFURMSSA-N	94880295.59339574	105081689.98574208	152301340.02003753	94816759.2042783	144989224.20828784	138913958.90100124	115158596.76675577	106173572.01228593	122503178.45895031	133012793.35693088	185065405.0076213	136233052.9522238	188080509.21497828	68984607.44292298	95045274.44837694	91021501.74275388	55823627.07780627	86150105.83313665	96147289.5241422	70811445.72699663	1.12527785308012	0.17028127501295012	0.216652518973459
Com_2667_pos	Lamoxirene	-	P	C11H14O	162.104	163.111594248546	1.08418635222602	[M+H]+	6.571	0.812276133971415	2	C18	Organoheterocyclic compounds	有机杂环化合物	Epoxides	环氧化物	-	-	-	-	-	-	-	-	C=CC1C(O1)C2CC=CCC=C2	SAIFUMPWZOSPHE-UHFFFAOYSA-N	36966827.6922191	26418097.888136573	44197038.89610189	38867286.62012484	43777440.747831054	49588706.85475064	40279701.533469506	50980796.84911554	45967166.06060412	33044261.115067955	35466334.01199965	36938804.22452744	72302083.00316961	36285545.189330876	37038466.36864253	74261846.51928464	34703090.81325007	52190594.79310951	31604680.00647126	48572896.06634407	0.892727814632169	-0.163708	0.483190033461405
Com_2669_pos	(S1)-Methoxy-3-heptanethiol	-	P	C8H18OS	162.108	163.115630860074	3.02798479083576	[M+H]+	1.34	-	3	C18	Organic oxygen compounds	有机氧化合物	Organooxygen compounds	有机氧化合物	Ethers	醚类	400052-49-5	HMDB0032380	-	-	-	12009861	CCCC[C@H](S)CCOC	HRYCNFLXCKVTER-QMMMGPOBSA-N	171742553.59111536	189678320.58452982	167600152.66833147	184218772.8076847	218178616.84500948	360511580.48988676	218294487.27881306	162020413.29076403	295352578.11239535	195275094.87680438	317962118.8195464	160168242.5415852	176351712.74320287	501994932.3191063	332974099.1195815	250156145.2354215	553262356.4508016	620440332.773474	199208584.80349222	443674989.96968806	0.608198783772213	-0.717385	0.0297689445640549
Com_2674_pos	(+)-Isoclavukerin A	-	P	C12H18	162.141	163.148019464634	0.805073897153464	[M+H]+	9.113	0.918584164205253	2	C18	Hydrocarbons	碳氢化合物	Unsaturated hydrocarbons	不饱和烃	Branched unsaturated hydrocarbons	支链不饱和烃	-	-	-	-	-	-	CC1CCC=CC2=C(CCC12)C	WLTLKQLUBPNLAM-JOYOIKCWSA-N	184758719.73995888	237186116.16335955	288477140.5286919	282362396.0226188	251021032.67761773	263421634.4538991	266464335.40757123	202571354.715955	327271594.1925789	315964243.01084745	206927977.96427074	220442454.4031791	438755439.0241908	323167327.1141873	204324171.80652776	194899873.8387866	300028285.9551017	299745097.43417054	246799252.77777383	291197723.823249	0.960829870969549	-0.0576471	0.817225071554946
Com_2682_pos	1H-Benzotriazole-5-carboxylic acid	5-羧基苯并三唑	P	C7H5N3O2	163.038	164.045586199806	0.651379977365612	[M+H]+	1.101	-	3	C18	Organoheterocyclic compounds	有机杂环化合物	Benzotriazoles	苯并三唑类	-	-	23814-12-2	-	-	-	-	72917	O=C(O)C=1C=CC=2N=NNC2C1	GUOVBFFLXKJFEE-UHFFFAOYSA-N	14982142.118001223	7705446.255766665	16469999.587045647	16007553.42792181	17554904.812893897	14715929.224302515	10967675.116389388	8521825.031232022	17826319.109262414	5843744.731823153	4149978.1260008155	11891620.890057242	13402805.56270078	4030005.1335290726	6971581.069574469	6106724.290724661	4996315.956174957	7259038.54273885	4252880.098669828	13217407.359408882	1.71209166663089	0.7757599467469086	0.00873805194234826
Com_2685_pos	Methionine methyl ester	蛋氨酸甲酯	P	C6H13NO2S	163.067	164.074294191787	1.80411933884637	[M+H]+	4.739	0.835127813654495	2	C18	Organic acids and derivatives	有机酸及其衍生物	Carboxylic acids and derivatives	羧酸及其衍生物	Amino acids, peptides, and analogues	氨基酸、肽和类似物	-	HMDB0254602	-	-	-	-	O=C(OC)C(N)CCSC	UIHPNZDZCOEZEN-UHFFFAOYSA-N	97311726.18567283	267186729.69132417	182684006.95835024	216870823.89607784	129266802.75655049	243096450.62879258	278744074.67300206	269085249.1590323	203573763.8373434	91197254.97805637	138280290.3698829	200194370.82274842	92630670.24831727	205397525.2643401	79707816.3887811	101038962.21116841	52664500.24277851	157458519.58443472	58914777.05368095	126699363.63230924	1.63152384641491	0.7062200740697488	0.0195418399865083
Com_2686_pos	Mephentermine	美芬丁胺	P	C11H17N	163.136	164.143444715122	0.274097039143008	[M+H]+	5.974	-	3	C18	Benzenoids	苯类化合物	Benzene and substituted derivatives	苯及其取代衍生物	Phenethylamines	苯乙胺类	100-92-5	HMDB0015452	C07889	-	-	-	CC(C)(CC1=CC=CC=C1)NC	RXQCGGRTAILOIN-UHFFFAOYSA-N	10003493.060458662	7402724.284698438	11803672.136450805	10220667.750694336	11066572.981950898	11220896.26085897	9590303.622970687	7489430.443822302	12482458.067776067	9280086.49293652	10154297.629773684	10163254.950965991	9267574.646328118	11856935.337652441	10468537.203779006	10397187.181449573	11548933.422248943	17930258.102702647	11367313.540650295	19706969.759856697	0.81848667065168	-0.288969	0.0792505400968971
Com_2688_pos	2-Hydroxy-3-phenylpropenoate	-	P	C9H8O3	164.047	165.05464878763	0.00739036639750914	[M+H]+	2.401	0.812410214924563	2	C18	Benzenoids	苯类化合物	Benzene and substituted derivatives	苯及其取代衍生物	Phenylpyruvic acid derivatives	苯基丙酮酸衍生物	-	HMDB0012225	C02763	map00360	-	-	C1=CC=C(C=C1)C=C(C(=O)O)O	DEDGUGJNLNLJSR-VURMDHGXSA-N	18159065024.96348	17760043573.984695	16567659148.366436	19090942263.480568	18430885421.571163	19536018432.286827	22830007245.598164	21213018388.606792	19216435719.688347	18900783025.857445	18609843400.48452	19128126627.141155	18656354815.339294	14595109598.116713	18171064519.61904	18928932197.45794	15808094483.253395	11989227781.054144	17230211666.465794	11483003902.600374	1.16467129015234	0.2199228347229376	0.0289454811757313
Com_2698_pos	Norecasantalal	-	P	C11H16O	164.12	165.127324821937	0.518998329873706	[M+H]+	9.118	0.779199769194776	2	C18	Lipids and lipid-like molecules	脂质和类脂分子	Prenol lipids	异戊烯醇脂	Monoterpenoids	单萜类	-	HMDB0036816	-	-	-	-	CC1(C2CC3C1(C3C2)C)CC=O	WTFMBIIXZCPCMT-UHFFFAOYSA-N	63257086.805437945	64446123.63108818	114233318.04567711	87974687.03867836	55427041.678106084	74195998.9235929	75039469.38780372	67626442.58968079	107504358.91751748	74254404.64467679	75487081.88055691	84360677.44007571	106647568.36242191	95054846.61444604	75753473.45818411	63091345.970367186	91565729.77977148	97800816.06505552	81163764.81159157	117362243.30332711	0.882550851584783	-0.180249	0.166741796119844
Com_2699_pos	Jasmone	-	P	C11H16O	164.12	165.12739843483	0.0704677201614786	[M+H]+	10.652	-	3	C18	Organic oxygen compounds	有机氧化合物	Organooxygen compounds	有机氧化合物	Carbonyl compounds	羰基化合物	-	HMDB0035601	C08490	-	LMFA02020009	-	CCC=CCC1=C(CCC1=O)C	XMLSXPIVAXONDL-PLNGDYQASA-N	11381820.55164633	8214371.219666507	10827605.767878732	8253918.286387075	8569955.645883897	10481548.930300979	6405694.336980251	8376614.0948811555	5768300.151987745	6944164.264011409	10484612.611278335	18362038.407039344	9983148.709973678	12557209.399872622	5179038.469266247	15741378.948110528	11911812.779144293	4990052.503358877	11960036.898872158	5153549.672522702	0.801558371373756	-0.319121	0.385033417922345
Com_269_pos	Ureidopropionic acid	3-酰脲丙酸	P	C4H8N2O3	132.053	155.042710553071	0.155642013024071	[M+Na]+	1.291	0.720597481087254	1	C18	Organic acids and derivatives	有机酸及其衍生物	Organic carbonic acids and derivatives	有机碳酸及其衍生物	Ureas	尿素	462-88-4	HMDB0000026	C02642	map00240;map00410;map00770;map01100	-	-	NC(=O)NCCC(O)=O	JSJWCHRYRHKBBW-UHFFFAOYSA-N	501158879.16498786	322111652.1846642	438494753.70773154	486239203.4430527	436981512.1251398	409755490.31065756	420424014.4226713	472875354.88676095	422220499.0119709	351070413.4509982	295913736.8898994	612445583.322457	617329650.8743913	252946102.68557885	229926447.98462188	404628506.94122744	212848705.36453733	201438251.55001867	309322471.9172215	199009900.19923663	1.27745063213369	0.35326753840194874	0.0434668299062271
Com_2701_pos	1-Ethenyl-1-methyl-4-(1-methylethylidene)-cyclohexane	-	P	C12H20	164.156	165.16368888038	0.676912702303246	[M+H]+	9.115	0.849319506306112	2	C18	Lipids and lipid-like molecules	脂质和类脂分子	Prenol lipids	异戊烯醇脂	Monoterpenoids	单萜类	-	-	-	-	-	-	CC(=C1CCC(CC1)(C)C=C)C	SQSJXFVXEQJXIF-UHFFFAOYSA-N	107887130.75414337	138183725.24948508	151164812.7381792	140743314.22590628	144187953.14769185	149032693.56298736	138915322.9568597	103247366.30736886	159826577.26010388	141514553.42754564	121052032.68771802	108308914.24199885	86846470.05557002	179433253.48128814	118249782.68091485	109186534.1779034	175065189.33949438	207441473.60683453	148931204.7770005	153709995.04308164	0.9761959885459	-0.0347573	0.993442546024952
Com_2707_pos	3-Methylguanine	3-甲基鸟嘌呤	P	C6H7N5O	165.065	166.072575290239	1.3042750476571	[M+H]+	4.73	0.772504064237375	2	C18	Organoheterocyclic compounds	有机杂环化合物	Imidazopyrimidines	咪唑并嘧啶类	Purines and purine derivatives	嘌呤和嘌呤衍生物	-	HMDB0001566	C02230	-	-	-	CN1C2=C(C(=O)N=C1N)NC=N2	XHBSBNYEHDQRCP-UHFFFAOYSA-N	318306730.53880304	248105588.3290094	272565719.5162268	292284770.80265373	216615838.14453936	144919411.3687065	309801563.11482483	379434082.12608665	313794250.4328186	225674526.4250558	334655355.8469289	294724844.80920875	333785343.40791124	383588382.68965536	349015792.8941175	343855993.9667603	300332135.53748745	224593793.3224019	264494732.43870556	417168417.8010515	0.838361801229801	-0.254355	0.0800506412301809
Com_271_pos	Glycylproline	甘胺脯氨酸	P	C7H12N2O3	172.085	155.081645860266	0.905717849935765	[M+H-H2O]+	0.605	0.78810544303913	1	C18	Organic acids and derivatives	有机酸及其衍生物	Carboxylic acids and derivatives	羧酸及其衍生物	Amino acids, peptides, and analogues	氨基酸、肽和类似物	704-15-4	HMDB0000721	-	-	-	3013625	NCC(=O)N1CCC[C@H]1C(O)=O	KZNQNBZMBZJQJO-YFKPBYRVSA-N	33535207.882492747	30333907.40403347	37033633.39389006	33377856.55038069	36484299.29183109	44329710.21758959	43603076.337116264	33285772.388960857	53513048.926556654	36311462.343688406	18424206.452760063	21901323.69046707	21184837.6903724	23680932.5210441	24114339.773640472	22224597.835280325	32038687.555588234	40816672.732945934	23803871.843521535	43767075.4227852	1.40393008011164	0.4894710869330406	0.0037828499608155
Com_2720_pos	3-(4-Methyl-3-pentenyl)thiophene	-	P	C10H14S	166.082	167.089506150477	3.52929166397387	[M+H]+	0.642	-	3	C18	Organoheterocyclic compounds	有机杂环化合物	Heteroaromatic compounds	杂芳族化合物	-	-	62469-65-2	HMDB0038183	-	-	-	566107	CC(C)=CCCC1=CSC=C1	UAGFAMQTBLSQSU-UHFFFAOYSA-N	56378939.8857883	33328371.27485982	59814985.13272081	44138030.40205252	52764404.07066337	59333637.369549826	56459387.60335317	54958762.190587536	94858888.44123645	40230024.88532153	31145957.368064933	19918036.114269678	46001146.5932403	36914621.77342794	44264586.205627754	43852391.25515788	70382562.97939393	64165127.98554431	22594713.94173029	74841015.26117419	1.21622894048367	0.2824148243504247	0.162690639378169
Com_2723_pos	(+)-Teucriumlactone	-	P	C10H14O2	166.099	167.10678865397	0.654150364609317	[M+H]+	0.833	0.766795825062025	2	C18	Lipids and lipid-like molecules	脂质和类脂分子	Prenol lipids	异戊烯醇脂	Terpene lactones	萜内酯	-	-	-	-	-	-	CC1CCC2C1COC(=O)C2=C	YKZUKQIUWWXFKK-NBEYISGCSA-N	29057228.904731218	18348438.83249581	33989307.87978788	28994405.130778506	29530158.304396387	31357210.024067376	31569228.178729825	27156057.97423343	37066938.35672222	24285602.486453217	29748525.777139585	28442111.050297663	32163846.06148215	29547564.162621066	29640355.78331705	25795944.7051653	33793342.21675527	45470166.26662084	29446542.450114854	47448512.63130015	0.878905854963681	-0.186219	0.173154732257087
Com_2724_pos	beta-fenchocamphorone	-	P	C11H18O	166.136	167.143002801935	0.344285089372103	[M+H]+	9.119	0.685229683724119	2	C18	Lipids and lipid-like molecules	脂质和类脂分子	Prenol lipids	异戊烯醇脂	Monoterpenoids	单萜类	-	-	-	-	-	-	CC1(CC2CC1C(C2=O)(C)C)C	SGMAIFOCTCLBCB-UHFFFAOYSA-N	64486211.51519492	76503882.75949703	85034869.38983552	86757238.32646228	85003919.58451521	112839153.09965232	96454742.621166	60584788.800169766	89591248.22217245	73649857.76709159	77292030.26935716	64219749.865327165	109083648.8535053	103696700.95875822	74397128.45093611	64089940.5290788	107694237.59690075	102212939.24946287	87874256.46384306	109270726.81638052	0.923401817157952	-0.11497	0.422189710786216
Com_2725_pos	Dihydrojasmone	二氢茉莉酮	P	C11H18O	166.136	167.14299459554	0.393680806604085	[M+H]+	9.649	-	3	C18	Organic oxygen compounds	有机氧化合物	Organooxygen compounds	有机氧化合物	Carbonyl compounds	羰基化合物	1128-08-1	HMDB0031565	-	-	-	62378	CCCCCC1=C(C)CCC1=O	YCIXWYOBMVNGTB-UHFFFAOYSA-N	128108696.15466665	42741300.55997636	75873173.09650682	60819745.06604935	67094619.93495375	66303976.955057815	62960968.6078059	52434911.77705461	72747933.04259656	63942482.61673135	74089583.4519946	49330576.76943285	57124425.76092949	84123824.9087772	67755345.5813573	53640450.06990344	88405361.15757377	13600465.394561425	70448654.99433193	97993505.69521599	1.05562061812873	0.0780914344255274	0.562832460026254
Com_2726_pos	Norecasantalol	-	P	C11H18O	166.136	167.143044845671	0.0912165387613386	[M+H]+	0.849	0.705366211470855	2	C18	Lipids and lipid-like molecules	脂质和类脂分子	Prenol lipids	异戊烯醇脂	Monoterpenoids	单萜类	-	HMDB0036815	-	-	-	-	CC1(C2CC3C1(C3C2)C)CCO	KIIXOVVGHFZKMM-UHFFFAOYSA-N	22081155.0407236	10450926.137341075	22456780.42922573	17877128.097301375	16217849.636554323	18278120.124029987	17856390.743657332	13843090.42723527	19262320.15777765	12142949.908053916	23292132.820249986	20110585.37033495	23991940.459794793	24346933.407516938	26942482.5301434	21776462.11366439	26808546.95591266	31679070.97171748	20402353.34708157	34175879.72406416	0.672382517054959	-0.572646	0.000613889003273513
Com_2728_pos	3-Sulfopyruvic acid	3-磺酸丙酮酸	P	C3H4O6S	167.973	168.980125404833	0.205956885074435	[M+H]+	1.019	-	3	C18	Organic acids and derivatives	有机酸及其衍生物	Keto acids and derivatives	酮酸及其衍生物	Alpha-keto acids and derivatives	α-酮酸及其衍生物	98022-26-5	HMDB0004045	C05528	map00680;map01120;map00270	-	440717	OC(=O)C(=O)CS(O)(=O)=O	BUTHMSUEBYPMKJ-UHFFFAOYSA-N	11711271.970139643	7219730.650778693	10114710.912544938	8831595.820916962	10738962.382816004	9754043.224337332	11571593.574611636	8974889.681825507	15296871.52764176	9071425.514543628	8691164.95345961	9645459.568192692	7163396.4495841805	6707242.096894792	8344597.226109512	8198156.27660416	7209016.570515679	12239923.165040284	8957500.802767325	16783695.770691134	1.09947761520303	0.13681823196520765	0.310661663760172
Com_272_pos	Iminodiacetic acid	亚氨基二乙酸	P	C4H7NO4	133.038	156.026738191289	0.211904815450569	[M+Na]+	1.291	0.584617812337639	1	C18	Organic acids and derivatives	有机酸及其衍生物	Carboxylic acids and derivatives	羧酸及其衍生物	Amino acids, peptides, and analogues	氨基酸、肽和类似物	142-73-4	HMDB0011753	C19911	-	-	8897	OC(=O)CNCC(O)=O	NBZBKCUXIYYUSX-UHFFFAOYSA-N	187911639.37918663	128171892.00311045	140444840.66295397	145784119.93125278	172241177.58316502	131269631.9276085	176989086.68502772	159577092.8857927	225673259.99908265	162624641.4032248	228869221.72890493	171902759.9112185	173503180.08060795	134467101.39573416	197412738.14826173	167354866.25122523	123719542.27891468	122753852.86467354	146066985.71593755	162139039.2532606	1.00153427789425	0.002211798785938376	0.945853953946269
Com_2737_pos	3-Methyl-(triazen-1-yl)imidazole-4-carboxamide	3-甲基-(三氮烯-1-基)咪唑-4-甲酰胺	P	C5H8N6O	168.076	169.083445393342	1.10303	[M+H]+	5.662	-	3	C18	Organoheterocyclic compounds	有机杂环化合物	Azoles	唑类	Imidazoles	咪唑类	-	HMDB0245922	-	-	-	21080159	CN1C(N=NN)=NC=C1C(N)=O	WBZUSDQVWKYLAC-UHFFFAOYSA-N	1686234.2287249572	2799753.0319867046	3050640.120960368	2831774.166437785	2795729.1490353257	2322754.6881031143	2581162.199589094	2321304.123886811	2916611.3725743187	2672849.8618760435	2814509.317935175	2270040.2593624718	790635.9201869243	4197886.277262847	2545398.5445357854	1703905.0512996733	3189877.9724398013	9508602.560050061	2436086.4523433945	11463422.320814224	0.634862693642244	-0.655483	0.483736171273491
Com_2738_pos	Pyridoxamine	吡哆胺	P	C8H12N2O2	168.09	169.097145073589	0.20778413916669	[M+H]+	0.587	0.757956568946268	2	C18	Organoheterocyclic compounds	有机杂环化合物	Pyridines and derivatives	吡啶及其衍生物	Pyridoxamines	吡哆胺	-	HMDB0001431	C00534	map01120;map01100;map04977;map00750	-	-	CC1=NC=C(C(=C1O)CN)CO	NHZMQXZHNVQTQA-UHFFFAOYSA-N	35213363.91557277	28105941.222897798	37154429.513206676	32867208.021342088	37113098.48210798	43695025.62988042	44231006.96814214	32465467.974189214	51777035.70415996	34911725.82447145	21700993.916939396	21707595.536378674	23730194.77364545	24761608.587062076	23960178.447961953	21706891.20801033	30316202.64190471	38648208.98070267	22584500.062283337	39927249.47725507	1.40324568246287	0.4887676203908998	0.0015932931099168
Com_273_pos	L-Histidine	L-组氨酸	P	C6H9N3O2	155.069	156.07674079328	0.252833246128791	[M+H]+	1.299	0.999985066968971	1	C18	Organic acids and derivatives	有机酸及其衍生物	Carboxylic acids and derivatives	羧酸及其衍生物	Amino acids, peptides, and analogues	氨基酸、肽和类似物	71-00-1	HMDB0000177	C00135	map00340;map00410;map00970;map01060;map01065;map01100;map01110;map01230;map02010;map04974;map05230	-	6274	N[C@@H](CC1=CN=CN1)C(O)=O	HNDVDQJCIGZPNO-YFKPBYRVSA-N	8695942873.513626	7394930372.64453	8046023915.433894	9527435946.407866	8515317733.701774	9049403796.994652	10981031582.029842	8860125882.865671	8685057937.803265	8770807604.178333	9473093888.809198	8740302750.711712	9073813856.962542	7919229578.783946	8680270124.62093	8050974650.910591	8461090912.983637	6197675740.025137	8530175310.637038	6303861036.287095	1.08713677127722	0.12053345538879232	0.13767862606103
Com_2741_pos	6-Oxocineole	6-氧辛基欧西那醇	P	C10H16O2	168.115	169.122364111836	0.202907711386693	[M+H]+	0.808	0.760029893810074	2	C18	Organoheterocyclic compounds	有机杂环化合物	Oxanes	环氧乙烷类	-	-	-	-	C00848	map00902;map01110	LMPR0102090064	-	CC1(C2CCC(O1)(C(=O)C2)C)C	CCBAAZXPXFYPBE-OIBJUYFYSA-N	37335167.65240489	19719244.663309246	43542248.11374164	33756330.61961356	33322595.97591873	34321705.931933895	34058334.06711263	29066996.146273684	20339763.169112906	26141071.459997695	39924309.36744046	35342509.3267123	39321254.06728762	39812477.49377066	42370515.91960432	34284990.71276828	42818366.99004147	56441561.30942171	37123668.82029648	58988984.10752675	0.730728262475374	-0.452593	0.00466442830552703
Com_2744_pos	2-Amino-3-phosphonopropionic acid	2-氨基-3-膦酰基丙酸	P	C3H8NO5P	169.014	170.021164725774	0.859539549329423	[M+H]+	2.625	-	3	C18	Organic acids and derivatives	有机酸及其衍生物	Carboxylic acids and derivatives	羧酸及其衍生物	Amino acids, peptides, and analogues	氨基酸、肽和类似物	5652-28-8	HMDB0000370	C05672	-	-	3857	NC(CP(O)(O)=O)C(O)=O	LBTABPSJONFLPO-UHFFFAOYSA-N	7518551.314704238	5720114.1903225975	11356617.67258385	14562910.66355851	9286179.739131236	12592979.708813956	9658173.244962266	13017712.91230775	24717506.798888024	10381874.222639937	10477433.462085294	7455224.753876922	10206769.65011116	6755313.960489792	12127721.47057171	3164191.490196378	10461483.662788808	6728671.444773109	5763248.951368283	1052730.6297543868	1.60140387370555	0.6793372011157387	0.0488465674908431
Com_2746_pos	IS_2-FLUROPHENYLGLYCINE	-	P	C8H8FNO2	169.054	170.061634915352	2.51349023515214	[M+H]+	1.296	-	3	C18	Organic acids and derivatives	有机酸及其衍生物	Carboxylic acids and derivatives	羧酸及其衍生物	Amino acids, peptides, and analogues	氨基酸、肽和类似物	-	-	-	-	-	-	O=C(O)CNC=1C=CC=CC1F	VCJRLZZBUWJOGG-UHFFFAOYSA-N	60086008.79358336	29775818.56060862	43975962.60760175	45449657.93157014	50218776.954644404	48739842.898378655	46167979.43696947	51769760.35690604	56463136.377223425	38125796.05314218	40991894.96007417	58839283.232132815	65026064.376237415	30860317.106132314	38291554.80809713	45997656.88015383	23211021.02318354	26256219.116573293	34492692.254702695	24527150.743254792	1.21178941318355	0.27713900660560803	0.0924771666456669
Com_2749_pos	Piperidione	-	P	C9H15NO2	169.11	170.117783049988	1.20069571162631	[M+H]+	5.273	0.697965102651888	2	C18	Organoheterocyclic compounds	有机杂环化合物	Piperidines	哌啶类	Piperidinones	哌啶酮类	-	-	C17730	-	-	-	CCC1(C(=O)CCNC1=O)CC	RGEVWUKXWFOAID-UHFFFAOYSA-N	11843828.536694624	10280086.195578326	7762381.245485531	7835049.28394178	8940616.530868107	4229621.034130097	10249478.815803647	7895509.940017209	15782228.269121526	14412669.279927872	10753561.629125852	7863395.820212747	6000450.367954277	16267762.159428466	10057572.058843503	6605563.10764416	9276086.630420601	18274533.159916196	9280749.413911425	13945053.208157938	0.916055561557929	-0.126493	0.615482703796772
Com_274_pos	Indole-3-acetaldoxime	吲哚-3-乙醛肟	P	C10H10N2O	174.079	157.076249751677	1.3772554418702	[M+H-H2O]+	5.142	-	3	C18	Organoheterocyclic compounds	有机杂环化合物	Indoles and derivatives	吲哚及其衍生物	Indoles	吲哚	2776-06-09	HMDB0303989	C02937	map00380;map00966;map01110;map01210	-	439854	C1=CC=C2C(=C1)C(=CN2)CC=NO	ZLIGRGHTISHYNH-UHFFFAOYSA-N	44412384.048969164	49072564.16288437	47371543.3516199	55760853.1361345	44939912.54459079	41537770.650326975	56961224.58483824	44122345.005700044	59942422.76253209	44131879.28452057	45061646.595240764	43959272.38010947	43751993.351029105	61377773.81041057	41099054.90835678	36678357.52735049	50399579.06151494	72553327.45205788	49446998.49750945	72969701.62048465	0.943852823278058	-0.0833662	0.651081708194326
Com_2752_pos	3,4-Dihydroxyphenylethyleneglycol	-	P	C8H10O4	170.058	171.065516631695	1.80310163165533	[M+H]+	4.767	0.84997436769852	2	C18	Benzenoids	苯类化合物	Phenols	酚类	Benzenediols	苯二醇类	-	HMDB0000318	C05576	map01100;map00350	-	-	C1=CC(=C(C=C1C(CO)O)O)O	MTVWFVDWRVYDOR-UHFFFAOYSA-N	5072829.653961559	1225269.7944988965	2245412.6075884104	1956762.0332048929	5960657.8020846415	6945641.08653722	12756433.014181027	1889372.493513779	7982420.92719794	2062171.7045394748	1529160.1861711356	5229507.395816385	4548305.886851087	313870.77717267274	893523.9346295599	81692.27378374098	506849.8661506402	350811.9006332715	96918.94420495357	250568.80793686316	3.48498220157374	1.8011512880113825	0.00291823998363338
Com_2758_pos	terrein	-	P	C8H10O3	154.063	172.097142878982	2.22557643299406	[M+NH4]+	5.419	0.587191624724145	2	C18	Organic oxygen compounds	有机氧化合物	Organooxygen compounds	有机氧化合物	Alcohols and polyols	醇和多元醇	-	-	-	-	-	-	O=C1C=C(C=CC)C(O)C1O	MHOOPNKRBMHHEC-HZIBQTDNSA-N	22875271.556072034	23496300.89556055	16315361.100231068	31251233.298106983	17426971.621857032	25353518.03400831	24656738.5920748	18373223.028991837	31364685.83457663	23032835.613825597	16233613.771998413	33474989.52291714	14969221.091309292	29958610.803863302	12588945.295965655	9779326.461717622	19966876.091258425	42330984.58817992	20006195.296409924	27108470.510192763	1.03413567962242	0.048425481085081004	0.526397648373252
Com_2760_pos	Moroxydine	-	P	C6H13N5O	171.112	172.119269269728	0.238032806809518	[M+H]+	1.695	0.72359992536838	2	C18	Organic nitrogen compounds	有机氮化合物	Organonitrogen compounds	有机氮化合物	Guanidines	胍类	-	HMDB0254889	-	-	-	-	NC(=N)NC(=N)N1CCOCC1	KJHOZAZQWVKILO-UHFFFAOYSA-N	9131656.146606725	2563227.5353961866	1007403.0531969991	427661.8144708712	2768393.529539692	302955.3877121723	2210789.770081707	23042194.58481996	3393117.8580753864	5655892.52043463	23414243.353248447	2793737.055562039	4069483257.3710356	1510486.2930202743	276903550.53181523	2170440.9496969935	24566102.92593361	2918191.200032283	546183.8526714348	7618372.464578114	0.0114469981172298	-6.44889	0.117086930398422
Com_2763_pos	NEROL	橙花醇	P	C10H18O	154.136	172.169500934073	0.38320716094917	[M+NH4]+	6.783	-	3	C18	Lipids and lipid-like molecules	脂质和类脂分子	Prenol lipids	异戊烯醇脂	Monoterpenoids	单萜类	-	HMDB0035155	C09871	map00281;map01062	LMPR0102010010	-	OCC=C(C)CCC=C(C)C	GLZPCOQZEFWAFX-YFHOEESVSA-N	601912853.6045699	273296968.60289204	661647020.7559333	646709015.396598	656122673.2267588	645291762.3513149	793588361.5336952	445963541.0907139	706366249.5818962	553737878.8917407	642046089.6589451	527495388.7676432	297444914.8970435	704493493.7482828	533788173.33839124	193724888.13566843	697449113.9414976	851132398.7744049	705665402.2909847	959191996.5416608	0.979092521931781	-0.0304829	0.856587172579352
Com_2765_pos	3-DEHYDROSHIKIMATE	-	P	C7H8O5	172.037	173.044748932428	1.62134978166196	[M+H]+	2.296	-	3	C18	Organic oxygen compounds	有机氧化合物	Organooxygen compounds	有机氧化合物	Carbonyl compounds	羰基化合物	-	HMDB0304122	C02637	map00400;map01060;map01061;map01063;map01100;map01110;map01130;map01230	-	-	O=C(O)C1=CC(=O)C(O)C(O)C1	SLWWJZMPHJJOPH-PHDIDXHHSA-N	578107.04453346	1347700.2020308385	2337394.0476396666	2545035.879698267	1361750.4315387688	2173672.316973235	2836667.338132883	2338014.6760426476	4120942.2444228064	1395737.2861977476	2175653.8313365965	534873.6718674228	1562741.0856630504	3198173.057294127	2236259.389574096	1262547.0758804383	5266921.776091029	5562837.77414218	1556994.2302189746	5970325.758825656	0.717249853706647	-0.479452	0.481000431871101
Com_2767_pos	4-(Furan-3-yl)benzaldehyde	4-(呋喃-3-基)苯甲醛	P	C11H8O2	172.052	173.059811082373	0.471265491492504	[M+H]+	5.742	0.712647968079076	2	C18	Benzenoids	苯类化合物	Benzene and substituted derivatives	苯及其取代衍生物	Benzoyl derivatives	苯甲酰衍生物	-	-	-	-	-	-	C1=CC(=CC=C1C=O)C2=COC=C2	QUGMHBNQYXZEIU-UHFFFAOYSA-N	8961279.287422614	3581283.008028434	14156061.134950072	8576082.994075954	16656907.186170356	12687115.46589792	15415206.31200982	29693829.06990111	28975703.26638492	6664595.066172456	12290560.431596924	8673066.794884726	19365509.628464777	1989676.588827574	12691621.102985468	6807788.221535623	2157292.492749091	3153946.4991898183	7787923.012499146	2383968.12224337	1.88053711024326	0.9111447765912749	0.0403891819569512
Com_2773_pos	1,1,5-trimethyl-1,2-dihydronaphthalene	-	P	C13H16	172.125	173.132243049539	1.49281140119937	[M+H]+	7.051	0.778383425953421	2	C18	Benzenoids	苯类化合物	Naphthalenes	萘类	-	-	-	-	-	-	-	-	CC1=C2C=CCC(C2=CC=C1)(C)C	HUXNLKAQKLGSAF-UHFFFAOYSA-N	155604575.74259523	116546943.49077189	105729738.5456204	118684056.63075121	133672067.74371007	158953363.3442702	126537055.37496	201402728.98528406	67675094.27264078	90406372.93099396	73882161.73101795	149107835.67823187	324127357.60233474	84500841.43684426	136322026.7916645	271852225.3339088	47321976.73098102	42585942.29620821	68034984.35252169	60095462.11546672	1.01381837906816	0.019799223261911424	0.403129136579049
Com_2774_pos	Acetylagmatine	乙酰胍	P	C7H16N4O	172.132	173.139896875566	1.08565008755217	[M+H]+	2.236	0.55798890966501	2	C18	Organic acids and derivatives	有机酸及其衍生物	Carboxylic acids and derivatives	羧酸及其衍生物	Carboxylic acid derivatives	羧酸衍生物	-	-	C02131	-	-	-	CC(=O)NCCCCN=C(N)N	JMACEDIUUMWDIC-UHFFFAOYSA-N	4775039.916160078	2431129.7759199305	28776042.376618627	27821061.58439608	93793506.35639068	19143290.935014274	12657993.430910274	2136895.4799480014	222263914.95111442	29494925.93760806	17854946.107162137	16615943.70345742	47668587.357679695	1569838.4473923435	6147892.344746813	1345558.1560116746	1353262.5963214356	1543212.1930987914	881622.3569606747	10448153.067283738	4.20466600348483	2.071991204938536	0.0500563593626295
Com_2775_pos	4-ETHYLOCTANOIC ACID	5-苯甲酰基-3-乙烷磺酰基-2-溴胸苷	P	C10H20O2	172.146	173.153710509737	0.467681983214887	[M+H]+	0.685	0.844846405150313	2	C18	Lipids and lipid-like molecules	脂质和类脂分子	Fatty Acyls	脂肪酰类	Fatty acids and conjugates	脂肪酸和结合物	165047-01-8	HMDB0036136	-	-	LMFA01030983	-	O=C(O)CCC(CC)CCCC	PWKJMPFEQOHBAC-UHFFFAOYSA-N	6503085.5887465	4191201.9804466483	4122889.2046863995	5874045.65253476	4907040.61543527	6310284.992121092	6941693.87628153	3076700.4353391835	7463476.730829539	5061835.625030123	5863008.362812288	5555913.5113558415	5686186.205648712	4415849.535827721	6541242.253705322	3247690.500989411	6368849.266178401	8326234.976545298	6485226.471529726	9743436.938810611	0.87496499370604	-0.192703	0.346847738379904
Com_2776_pos	Sulfanilic acid	对氨基苯磺酸	P	C6H7NO3S	173.015	174.022254278429	1.64308858305639	[M+H]+	5.229	-	3	C18	Benzenoids	苯类化合物	Benzene and substituted derivatives	苯及其取代衍生物	Benzenesulfonic acids and derivatives	苯磺酸及其衍生物	121-57-3	HMDB0258581	C06335	map00627;map01120	-	-	NC1=CC=C(C=C1)S(O)(=O)=O	HVBSAKJJOYLTQU-UHFFFAOYSA-N	16796372.518171016	17599763.35933035	9969971.351421956	14395002.873357324	17894333.010417096	11154994.014750334	12129024.968445117	9449320.663721493	49606491.52886915	17709375.704193372	16057641.426708123	15995207.381237695	7046597.333894738	21856583.620762166	27542232.8536328	9542837.618931321	24834516.56736793	25377568.85775415	16052265.951911937	37956504.1131937	0.873642546167131	-0.194885	0.491333983174295
Com_2778_pos	(2S,5S)-trans-Carboxymethylproline	-	P	C7H11NO4	173.069	174.076359030779	1.43891195070113	[M+H]+	5.311	0.554838497537943	2	C18	Organic acids and derivatives	有机酸及其衍生物	Carboxylic acids and derivatives	羧酸及其衍生物	Amino acids, peptides, and analogues	氨基酸、肽和类似物	-	-	C17366	map00332;map01130	-	-	C1CC(NC1CC(=O)O)C(=O)O	LIZWYFXJOOUDNV-WHFBIAKZSA-N	25587467.448685717	50205639.25088159	28583522.676315363	43217974.26976471	33649072.62297101	47202685.113065355	49023712.13007384	27169657.59540337	58616824.5200214	38337658.10945777	39082501.97734304	42220363.92188548	16543742.430678932	78960690.18987687	33427194.80951354	22896130.636843067	52765356.451569036	86271416.24330717	32279483.96622774	79536598.89844619	0.829768433687461	-0.269219	0.641447281719953
Com_2781_pos	7-methanesulfinylheptanenitrile	7-甲烷亚磺酰基庚腈	P	C8H15NOS	173.087	174.095303569178	3.31375408363025	[M+H]+	1.477	-	3	C18	Organosulfur compounds	有机硫化合物	Sulfoxides	亚砜类	-	-	-	-	-	-	-	-	N#CCCCCCCS(=O)C	MVGLREOVTAENKK-UHFFFAOYSA-N	69198244.57810125	32232401.478589427	46287756.51924919	57536725.81957338	89998353.19191885	70983460.42918885	45411760.89791808	47055877.95711784	38624291.584919885	76724289.19908424	46361112.68363099	44742710.31731335	74168782.78294504	15686649.016815051	121568297.11206302	60744164.39743921	77559124.5491901	7821608.296515359	71077381.76470514	4675359.386435883	1.09467482829363	0.130502382814949	0.267304749333819
Com_2783_pos	Indospicine	-	P	C7H15N3O2	173.116	174.123772028788	0.242777580476149	[M+H]+	2.692	0.526004739316868	2	C18	Organic acids and derivatives	有机酸及其衍生物	Carboxylic acids and derivatives	羧酸及其衍生物	Amino acids, peptides, and analogues	氨基酸、肽和类似物	-	HMDB0245671	C08288	-	-	-	C(CCC(=N)N)CC(C(=O)O)N	SILQDLDAWPQMEL-YFKPBYRVSA-N	12003479.486789428	1228773.760095646	4599296.261722733	6799488.560696925	7334120.567826977	10699459.808038004	4471658.9047108535	4265369.839145452	5948896.924150727	2043671.6168084722	2968914.4537293008	5984808.858524001	10524922.19968164	1696265.317349849	5180906.565474183	4157740.7144983574	1294371.3263167273	3288314.8103780225	147830.36945127873	3640947.2190277544	1.5274317186417	0.6111078881429781	0.16741047167907
Com_2784_pos	1-Methyl-4-phenyl-1,2,3,6-tetrahydropyridine	-	P	C12H15N	173.12	174.127796932245	0.271095904607128	[M+H]+	1.086	0.610791963130494	2	C18	Organoheterocyclic compounds	有机杂环化合物	Pyridines and derivatives	吡啶及其衍生物	Hydropyridines	氢吡啶类	-	HMDB0243929	C04599	map05012	-	-	CN1CCC(=CC1)C2=CC=CC=C2	PLRACCBDVIHHLZ-UHFFFAOYSA-N	8519061.84886527	3100522.17965691	12791981.400555475	4390287.997370442	6937505.527667638	15841373.617106056	7069320.319878062	4369634.893833242	4778100.180169536	9096655.00551064	4871615.82853801	7029652.493976896	2872974.0024809763	2500514.884857769	4113257.9855048424	9491789.279977681	5070591.170803084	3126578.1827035607	5541743.465802846	2833511.3979384056	1.62046009406151	0.6964034928504774	0.0486395821356833
Com_2785_pos	Leucine propyl ester	-	P	C9H19NO2	173.142	174.148948027161	0.392899042543749	[M+H]+	5.667	0.743172387592173	2	C18	Organic acids and derivatives	有机酸及其衍生物	Carboxylic acids and derivatives	羧酸及其衍生物	Amino acids, peptides, and analogues	氨基酸、肽和类似物	-	-	-	-	-	-	O=C(OCCC)C(N)CC(C)C	CXGIMIWBPZOBIP-UHFFFAOYSA-N	1493010.0239709371	1903166.022102406	3644183.1583258715	888433.6913726423	3419051.2093955567	2412306.782090501	2734235.385758873	1419094.5543887876	3145759.9028994082	4030577.250160173	8069234.488708227	1909294.8899878282	429177.85380295344	28973267.053239185	5071016.918222084	2901202.224427215	4032249.0790741784	12317363.875877364	2118426.4011119576	29006437.66701882	0.264583300011629	-1.91821	0.105003474543486
Com_278_pos	1,3-Dimethyluracil	1,3-二甲基尿嘧啶	P	C6H8N2O2	140.059	158.092337432324	0.303927656487112	[M+NH4]+	1.285	-	3	C18	Organoheterocyclic compounds	有机杂环化合物	Diazines	二嗪类	Pyrimidines and pyrimidine derivatives	嘧啶和嘧啶衍生物	874-14-6	HMDB0002144	-	-	-	70122	CN1C=CC(=O)N(C)C1=O	JSDBKAHWADVXFU-UHFFFAOYSA-N	568576894.9711292	320681935.3863587	384560564.1971656	402799067.3486794	493859136.01128113	424091682.12783456	415960084.7261537	445567029.1048622	356271788.4185516	344635127.7533743	376010281.5449491	423478593.6805536	359622332.90897375	217314895.61854354	349177562.58253247	408956063.6104093	335387773.3437466	126345547.4531615	310764520.9257125	100539678.42043449	1.38216754584489	0.4669325092923765	0.0352435655251736
Com_2791_pos	1,8-Dihydroxy-3-methylnaphthalene	-	P	C11H10O2	174.068	175.07557588115	1.12531344061482	[M+H]+	5.732	0.699938942581606	2	C18	Benzenoids	苯类化合物	Naphthalenes	萘类	Naphthols and derivatives	萘酚及其衍生物	-	-	C12344	-	-	-	CC1=CC2=C(C(=CC=C2)O)C(=C1)O	MXAXVWCKFBLVSU-UHFFFAOYSA-N	11802980.021868322	7030946.663727046	8339692.54828642	17619899.414879758	16203314.717590464	15715030.878113767	23107409.14625026	32648544.636233386	20644218.46292644	1881151.983157182	13781899.719740858	16046557.44250642	29955876.58222087	2386624.1182533004	9876116.750719307	1326063.8826806825	2124604.158325515	8608031.111708596	7667740.140499263	10188242.022867149	1.52011101672442	0.6041766903985405	0.175414716878223
Com_2794_pos	Edaravone	依达拉奉	P	C10H10N2O	174.079	175.086723204157	0.650302192736808	[M+H]+	3.68	0.777437543007589	2	C18	Organoheterocyclic compounds	有机杂环化合物	Azolines	唑啉类	Pyrazolines	吡唑啉类	89-25-8	HMDB0251697	C13008	-	-	-	CC1=NN(C(=O)C1)C2=CC=CC=C2	QELUYTUMUWHWMC-UHFFFAOYSA-N	35409630.48849494	21931196.405250274	31400951.666471425	29882593.928686664	18966877.14084949	21228921.40721404	26220331.096333962	27125370.527867533	20581070.803443328	19089763.38977754	12428735.767539596	17579820.356291167	26471188.89879111	11859508.76920437	24149450.092602946	18705078.73331545	10792878.273985839	16834683.525383353	28190993.67581196	12513128.287026053	1.40279099078565	0.4883000702410004	0.0125670211298815
Com_2799_pos	Hexanethioic acid S-propyl ester	-	P	C9H18OS	174.108	175.115952541442	4.66688600583499	[M+H]+	5.55	-	3	C18	Lipids and lipid-like molecules	脂质和类脂分子	Fatty Acyls	脂肪酰类	Fatty acyl thioesters	脂肪酰硫酯	2432-78-2	HMDB0039466	-	-	-	538678	CCCCCC(=O)SCCC	XWEXGRZJPGGXCY-UHFFFAOYSA-N	2001318.422349191	5711955.478039563	2992023.749385326	1926912.2779381599	2726502.284291057	2760915.4753558333	4133543.915737284	2653360.2716826256	1929824.9919343858	3078513.736927469	4639072.897936082	2507853.2011911846	1914681.504709246	5722439.69109499	3439957.2222346067	4832473.2020415235	3621208.55852631	2758596.742273628	3337544.609147198	3001931.392934123	0.836177104870666	-0.25812	0.228039471623365
Com_2803_pos	Ne,Ne dimethyllysine	Ne,Ne 二甲基赖氨酸	P	C8H18N2O2	174.137	175.143202554904	5.32595600817009	[M+H]+	1.282	0.535434244863769	2	C18	Organic acids and derivatives	有机酸及其衍生物	Carboxylic acids and derivatives	羧酸及其衍生物	Amino acids, peptides, and analogues	氨基酸、肽和类似物	-	HMDB0013287	C05545	-	-	4478779	CN(C)CCCCC(N)C(O)=O	XXEWFEBMSGLYBY-UHFFFAOYSA-N	104545597.99064545	117909278.49528152	129901946.45460667	150417941.75511846	167380010.9535698	146508963.97975665	160685186.58864236	128207910.5325635	176543553.15706393	24131358.904201355	48409616.46588795	153879613.64506918	127088413.63911955	56137425.543236636	182598371.38278854	178076190.2355389	155585832.90581158	41549739.6835962	85087668.57652174	37027189.83160839	1.22600209576388	0.2939614452159475	0.337565826033222
Com_2807_pos	N-AMIDINO-L-ASPARTATE	N-脒基-L-天冬氨酸	P	C5H9N3O4	175.059	176.06579521111	4.6543590855647	[M+H]+	3.104	0.562442011611832	2	C18	Organic acids and derivatives	有机酸及其衍生物	Carboxylic acids and derivatives	羧酸及其衍生物	Amino acids, peptides, and analogues	氨基酸、肽和类似物	-	HMDB0003157	C03139	-	-	-	O=C(O)CC(NC(=N)N)C(=O)O	VVHOUVWJCQOYGG-REOHCLBHSA-N	83202616.61087225	192273333.06129283	100966564.66310509	121826854.19145815	72905730.39517802	99940345.89555822	239757882.31661066	122787661.62309045	154140936.0437186	120224997.40547007	150342783.81282166	62076980.383709215	119877323.16577746	90849494.01655431	151084283.37710527	148283052.68873543	82029233.40352324	146129932.4205472	96067852.68236808	227896402.36953732	1.02619535995208	0.03730540736262758	0.873730782607839
Com_2809_pos	2-n-Propylthiazolidine-4-carboxylic acid	-	P	C7H13NO2S	175.067	176.073993122993	0.0392822108618389	[M+H]+	1.985	-	3	C18	Organic acids and derivatives	有机酸及其衍生物	Carboxylic acids and derivatives	羧酸及其衍生物	Amino acids, peptides, and analogues	氨基酸、肽和类似物	-	HMDB0245245	-	-	-	165189	CCCC1NC(CS1)C(O)=O	QIJPWSGHURHDHJ-UHFFFAOYSA-N	27438959.212268572	41419388.31111813	24590902.972031586	33704328.0777655	37030841.068037726	34569901.301642075	33800569.67676975	42183217.14742418	35255238.79669029	31880285.86589974	33675173.61939404	43165463.30875757	31247307.631295424	28267132.51128312	32841811.444231883	38325857.48654467	26534486.08481745	17968126.34929112	25312366.95365399	15410884.117844062	1.1678061699601	0.2238008385647691	0.126163686990108
Com_2810_pos	Calystegin B2	-	P	C7H13NO4	175.084	176.091669579179	0.516441156352554	[M+H]+	1.449	0.666222911940296	2	C18	Alkaloids and derivatives	生物碱及其衍生物	Tropane alkaloids	莨菪烷类生物碱	-	-	-	HMDB0038594	C10851	-	-	-	C1CC2(C(C(C(C1N2)O)O)O)O	FXFBVZOJVHCEDO-NMACYSKISA-N	26698869.3239514	2767482.699960264	14110346.957863037	31181970.146414764	20938694.232923143	37054163.3392771	26452041.724920277	8418778.353826828	24540636.23866498	2727802.96678837	5448969.552623682	34822320.42222638	30052287.85017223	1160454.828560266	3934215.022920774	5306640.279849272	262754.8563446582	477451.6489803233	920516.5065200642	775801.4906809772	2.34352424065619	1.2286797176646453	0.0134556919346525
Com_2812_pos	4-(Dimethylamino)butyl carbamimidothioate	4-(二甲基氨基)丁基硫脲	P	C7H17N3S	175.114	176.121728075304	0.617169994917483	[M+H]+	1.283	-	3	C18	Organosulfur compounds	有机硫化合物	Isothioureas	异硫脲类	-	-	-	HMDB0246305	-	-	-	5227	CN(C)CCCCSC(N)=N	UFYJLJINUGVUHO-UHFFFAOYSA-N	2694909589.883198	1799878794.5093758	2184179226.07704	1396442894.081735	2779917146.5199556	2449789319.6935353	2359173394.635948	2480465737.895957	2086065496.1866364	2054762264.5962083	2215999614.531624	2385015606.6890173	2093218232.30515	1276688755.771579	1952045772.1884928	2387400453.9583964	1545175940.9907606	919954233.0264812	1800095594.3848832	871827494.8935137	1.27729954883186	0.35309690165461466	0.0542995543409923
Com_2817_pos	N5-formyl-N5-hydroxy-L-ornithine	N5-甲酰基-N5-羟基-L-鸟氨酸	P	C6H12N2O4	176.08	177.086825362357	1.0486026073212	[M+H]+	1.371	0.538519670002878	2	C18	Organic acids and derivatives	有机酸及其衍生物	Carboxylic acids and derivatives	羧酸及其衍生物	Amino acids, peptides, and analogues	氨基酸、肽和类似物	-	HMDB0304431	-	-	-	45479225	[H][C@](N)(CCCN(O)C=O)C(O)=O	KORLZEIJSHHTDW-YFKPBYRVSA-N	273030862.97663975	115036200.17783396	370711663.7549815	258265656.52943715	518187477.77034193	414349556.8573012	185454009.30025542	319086999.3498194	118763986.71527596	144783043.85881218	217932860.12439743	301780188.54921716	217658768.11319414	42950404.017807975	89150592.105611	295940347.13468504	56708399.02633427	5974587.598470284	130551370.96598572	1047394.7522504404	1.99873474007328	0.9990870190691372	0.0479569475825635
Com_2824_pos	11,12,13-Trinor-6,9-eremophiladien-8-one	-	P	C12H16O	176.12	177.127397669324	0.0700128791995971	[M+H]+	5.826	0.855795787570405	2	C18	Organic oxygen compounds	有机氧化合物	Organooxygen compounds	有机氧化合物	Carbonyl compounds	羰基化合物	-	-	-	-	-	-	CC1CCCC2=CC(=O)C=CC12C	GCQBBQFHAVKHMN-UHFFFAOYSA-N	65483010.78449102	43877769.62823575	67582004.3139094	73204036.97039694	76187788.09822254	68458660.36269026	80019044.76007621	60572744.755460456	92297122.27209498	48128659.058424205	49221373.5612683	65426833.28498664	77521885.41107795	67315731.03426246	49491620.63624814	43892632.30512384	57125015.42559465	71755902.63948375	40142813.35455841	72475552.73735666	1.13702166706677	0.1852597464658185	0.219295424661159
Com_2829_pos	2-Benzimidazolecarbamic acid	-	P	C8H7N3O2	177.054	178.061207493264	0.437681941143577	[M+H]+	1.081	0.654766253081854	2	C18	Organoheterocyclic compounds	有机杂环化合物	Benzimidazoles	苯并咪唑类	2-benzimidazolylcarbamic acids	2-苯并咪唑基氨基甲酸	-	HMDB0248994	-	-	-	29128	OC(=O)NC1=NC2=CC=CC=C2N1	WEYSQARHSRZNTC-UHFFFAOYSA-N	6672576.289548616	3521805.8263301076	11542105.728834912	12011496.684668908	6304904.45360895	7361953.111523999	6089969.84926592	10060648.398374913	16629578.607317047	9543209.824394803	4843322.877216001	9167847.983617794	3705003.972227256	6304472.383351014	5586499.740047975	6644313.123181841	8867884.668422114	12609837.076079348	8173461.409760768	13766278.061657479	1.12638965501931	0.17170598915809396	0.568358073047916
Com_282_pos	Hydroxyectoine	5-羟基依克多因	P	C6H10N2O3	158.069	159.076269421582	1.07913801513239	[M+H]+	1.344	0.613225595018236	1	C18	Organic acids and derivatives	有机酸及其衍生物	Carboxylic acids and derivatives	羧酸及其衍生物	Amino acids, peptides, and analogues	氨基酸、肽和类似物	165542-15-4	-	C16432	map00260;map01120	-	12011795	CC1=NCC(C(N1)C(=O)O)O	KIIBBJKLKFTNQO-WHFBIAKZSA-N	160432537.13394746	52705163.90093075	283004875.8862582	121957544.94807863	127754567.91603023	130247522.68664211	94244198.7296403	114166179.03615327	392544965.7695173	83016591.01070276	150444626.0942946	452337572.86540633	115260413.28761023	40511215.19106353	79789738.05960442	94012641.85463233	108074710.47216071	213634442.81498703	138672523.83860734	93047596.55264989	1.04999959074532	0.07038876557729079	0.751450436510492
Com_2830_pos	1,2,3,4-Tetrahydroisoquinoline-3-carboxylic acid	1,2,3,4-四氢异喹啉-3-羧酸	P	C10H11NO2	177.079	178.086358260819	0.441954313319974	[M+H]+	0.634	0.600719616516775	2	C18	Organoheterocyclic compounds	有机杂环化合物	Tetrahydroisoquinolines	四氢异喹啉	-	-	67123-97-1	HMDB0244117	-	-	-	-	OC(=O)C1CC2=CC=CC=C2CN1	BWKMGYQJPOAASG-UHFFFAOYSA-N	80042904.675328	59482869.64197739	88402832.06695653	67909893.87498885	79260984.4339282	55038506.5875898	75002817.53388226	70769998.56949235	112821086.85917069	66122912.97480844	52819792.65115091	44651554.75482908	66358841.8631866	75435452.48450519	72711261.04819795	69497040.8110204	60432020.52722299	108200122.08932889	51496594.26025249	84020800.74283157	1.10097572192414	0.13878265578163926	0.31835828471161
Com_2831_pos	Clausamide II	-	P	C10H11NO2	177.079	178.086126249527	0.868259309915774	[M+H]+	4.935	0.591456905163253	2	C18	Benzenoids	苯类化合物	Benzene and substituted derivatives	苯及其取代衍生物	-	-	-	-	-	-	-	-	CNC(=O)C1C(O1)C2=CC=CC=C2	UYCDQXTXRZJINQ-BDAKNGLRSA-N	98901754.95867118	106549679.31206205	96144490.09536272	94957073.44654016	89614319.59110674	90572211.37875058	103927177.3938306	108840035.64250968	90329238.7320192	83611268.33604872	74832423.63631369	89766839.22562069	87241255.1987463	112808047.0291288	76448079.526914	95193885.39135326	82147846.87358704	77857539.2450196	83734158.4071388	92756712.18526506	1.10387469602813	0.14257641697242304	0.0456802863490871
Com_2832_pos	N-Methyl-1-deoxynojirimycin	N-甲基-1-脱氧尻霉素	P	C7H15NO4	177.1	178.108120445485	4.01154739557424	[M+H]+	1.09	-	3	C18	Organoheterocyclic compounds	有机杂环化合物	Piperidines	哌啶类	-	-	69567-10-8	HMDB0035360	-	-	-	4381	CN1CC(O)C(O)C(O)C1CO	AAKDPDFZMNYDLR-UHFFFAOYSA-N	3374219.4031673167	475810.05547044904	8014185.554077548	1259550.3061650835	3875950.730035231	5851021.351509288	2144344.6682717726	2801756.2391791036	722955.0374608516	1706424.35084089	885086.0026881624	2660010.240413901	1685023.8843666737	528963.4885602623	941335.6602404936	4518890.847714481	806417.9598243065	782757.630417357	2169298.1781688393	322171.90346178756	1.97557549181703	0.98227297645435	0.101191363289995
Com_2839_pos	ETHYL BENZOYLFORMATE	苯甲酰甲酸乙酯	P	C10H10O3	178.063	179.070637834038	1.89727252709704	[M+H]+	5.426	0.798241743409507	2	C18	Benzenoids	苯类化合物	Benzene and substituted derivatives	苯及其取代衍生物	Benzoyl derivatives	苯甲酰衍生物	-	HMDB0062729	-	-	-	-	CCOC(=O)C(=O)C1=CC=CC=C1	QKLCQKPAECHXCQ-UHFFFAOYSA-N	25705843.34643357	18967671.225177847	14522185.414825877	33364729.824528925	24514141.80693657	35677763.07891177	87124548.61271973	23668181.812766757	45671989.09349488	12259767.883520942	15279136.422712296	24524740.267621603	66446760.71572103	10661675.345808148	9443962.281180788	7746059.13281133	5907349.540782301	3797732.939465415	7643643.996886216	1326412.057679113	2.10421612831085	1.0732828943776171	0.0121722356315364
Com_2842_pos	1-Hydroxy-5-phenyl-3-pentanone	-	P	C11H14O2	178.099	179.107043705422	2.04214872611786	[M+H]+	0.853	0.645093138080271	2	C18	Lipids and lipid-like molecules	脂质和类脂分子	Fatty Acyls	脂肪酰类	Fatty alcohols	脂肪醇	-	-	-	-	LMFA05000603	-	C1=CC=C(C=C1)CCC(=O)CCO	VQTZONPDOFOTIF-UHFFFAOYSA-N	7984763.082577601	5633545.415326102	10314648.097473469	7840479.487529593	8509938.213987635	9351392.476574736	8326026.142940005	6818935.69052681	9610601.142425027	6728052.080122725	9116684.614889381	8115310.809094237	10070304.633380787	9081268.140589688	9506918.981079197	8292677.585004857	9382305.652609123	11602721.564612154	7048609.474181147	1.27138e+07	0.854502343588994	-0.226844	0.0612702502176757
Com_2844_pos	[R-(E)]-4-(4-Methyl-3-cyclohexen-1-yl)-3-penten-2-one	-	P	C12H18O	178.136	179.142952591784	0.602957070472399	[M+H]+	9.119	0.885988922050944	2	C18	Lipids and lipid-like molecules	脂质和类脂分子	Prenol lipids	异戊烯醇脂	Monoterpenoids	单萜类	-	-	-	-	-	-	CC1=CCC(CC1)C(=CC(=O)C)C	SSDLCRAPQKJETK-OANVXVOSSA-N	78716781.1594769	81013926.33382684	107760029.01340835	97741156.39782558	124591945.02412467	96660003.35355717	92093243.24172802	80864817.97228017	137828984.649525	117430079.36657572	82537617.30710596	72148494.54621649	67491469.69522288	121739846.78570016	89339145.23575355	76974533.43988222	121860783.84799793	133576200.79488173	102576321.47199197	141519600.5837802	1.00488921444691	0.007036458042949765	0.84851652097436
Com_2852_pos	2-Acetylisonicotinohydrazide	-	P	C8H9N3O2	179.069	180.077006834853	1.26674212144374	[M+H]+	1.077	-	3	C18	Organoheterocyclic compounds	有机杂环化合物	Pyridines and derivatives	吡啶及其衍生物	Pyridinecarboxylic acids and derivatives	吡啶羧酸及其衍生物	-	HMDB0244968	-	-	-	20976742	CC(=O)C1=NC=CC(=C1)C(=O)NN	SIORQOOMTASMTL-UHFFFAOYSA-N	4613683.244123963	1811736.5167553104	3475469.561519168	3607052.7044581384	3377568.4629514967	3390152.522183631	3102848.1632977854	2563470.1069386415	4765567.41466081	2237965.1852608435	1674735.7335892648	2090386.246832054	2811342.3825482056	2016941.9075437405	1725720.104931766	2229886.0792630836	2444160.584335942	2942066.770453602	1919582.6266897968	2917738.3982021795	1.44671976602638	0.5327854945594739	0.00828201127494525
Com_2855_pos	1,3-Dimethylguanine	-	P	C7H9N5O	179.081	180.087948190315	0.34514987687716	[M+H]+	4.939	0.666831258976593	2	C18	Organoheterocyclic compounds	有机杂环化合物	Imidazopyrimidines	咪唑并嘧啶类	Purines and purine derivatives	嘌呤和嘌呤衍生物	-	-	-	-	-	-	CN1C2=C(C(=O)N(C1=N)C)NC=N2	SUQCEMFRQRUHPN-UHFFFAOYSA-N	133917174.10587516	64454931.85924064	99101482.90541314	131497153.84968174	68377146.21246642	116547859.66799171	124517945.76935996	155659189.40178317	105348087.31747787	98876593.72548515	118887382.14280307	76059276.08466335	136057884.65426478	165166992.40343893	90789455.19384336	82361900.26386899	181282845.95215997	141867784.95003083	102733588.0882245	153128888.55954623	0.879809255133831	-0.184737	0.365291820170934
Com_2856_pos	N-acetyl tyramine	N-(4-羟基苯基)乙酰胺	P	C10H13NO2	179.095	180.102130823944	1.12132867411371	[M+H]+	5.186	0.810131052428595	2	C18	Benzenoids	苯类化合物	Phenols	酚类	1-hydroxy-2-unsubstituted benzenoids	1-羟基-2-未取代苯类化合物	1202-66-0	-	-	-	-	-	OC1=CC=C(C=C1)CCN=C(O)C	ATDWJOOPFDQZNK-UHFFFAOYSA-N	257485214.91102535	547139440.1065333	487636676.6304397	465778021.3630094	372690844.0742538	682277996.2940176	578259034.017527	668445592.1190202	432761805.4946761	238515448.27894476	310754413.4687274	483654548.43868864	197933552.2363956	444838181.94381016	195292307.03293347	292419926.06567895	147222405.6163509	314999039.943277	167769509.75584304	227753257.20991313	1.70018217696159	0.7656893414908983	0.0049110089593521
Com_2857_pos	N-Methyl-L-phenylalanine	N-甲基-L-苯丙氨酸	P	C10H13NO2	179.095	180.102028453755	0.549730357559292	[M+H]+	0.621	0.611174320697915	2	C18	Organic acids and derivatives	有机酸及其衍生物	Carboxylic acids and derivatives	羧酸及其衍生物	Amino acids, peptides, and analogues	氨基酸、肽和类似物	2566-30-5	-	-	-	-	-	CNC(CC1=CC=CC=C1)C(=O)O	SCIFESDRCALIIM-VIFPVBQESA-N	24853046.98558561	19409354.571564768	29369820.432519026	22871688.660486896	27141299.831033036	28322232.3728753	28175967.603880346	24582199.222592805	40215309.25199434	22176291.124514468	18863275.488222342	13610856.180159084	20351868.24172238	26402519.693103183	22078689.857493527	20472732.41899053	31460179.51652834	30748438.351913515	14966368.69721699	32052464.049857173	1.15631455414393	0.2095339099261231	0.164553371902951
Com_285_pos	Serotonin	5-羟色胺	P	C10H12N2O	176.095	159.091721233095	0.347727697660929	[M+H-H2O]+	5.138	0.623998343215671	1	C18	Organoheterocyclic compounds	有机杂环化合物	Indoles and derivatives	吲哚及其衍生物	Tryptamines and derivatives	色胺及其衍生物	50-67-9	HMDB0000259	C00780	map00380;map01063;map01100;map04024;map04080;map04540;map04721;map04726;map04742;map04750;map04976;map07211	-	5202	C1=CC2=C(C=C1O)C(=CN2)CCN	QZAYGJVTTNCVMB-UHFFFAOYSA-N	1297625610.2343466	1288265445.3768482	1309004031.4714553	1503004298.20184	1326581654.529574	1255133198.677651	1670399791.0252018	1426149708.9791195	1452790192.7192087	1323602585.1956575	1205955491.4806018	1312998488.9164295	1419330898.6046774	1301964134.8316891	1123373887.8862672	1142865336.5331101	1265339823.4474971	1307376407.0807986	1308405866.397467	1191706364.6781762	1.10121692989641	0.1390986949315481	0.017649707401698
Com_2869_pos	Limonenecarboxylic acid	-	P	C11H16O2	180.115	181.122351700319	0.120480334128441	[M+H]+	6.173	0.644720281956814	2	C18	Lipids and lipid-like molecules	脂质和类脂分子	Prenol lipids	异戊烯醇脂	Monoterpenoids	单萜类	-	-	-	-	-	-	CC1=CCC(CC1)C(=CC(=O)O)C	KENWRRUSJKMXOL-PCYYEKQGSA-N	53753748.78112629	35292242.69613174	65211975.379815914	61317669.204041265	44219686.917467296	35139974.932740875	59894992.29338236	38603980.881803416	73222264.2533437	42123917.94600549	55878254.57657498	48004433.26992326	48309725.62115627	64801166.26081411	48547852.74163559	36745074.012858994	45558724.74251684	91655365.64333849	51742674.49984038	61176316.92427474	0.921003643006347	-0.118721	0.467123308098357
[truncated: 1,564 more rows]
[truncated: 2 more columns]

## Sheet: HFKvsLFK neg
Compound_ID	Name	ChineseName	IonMode	Formula	MolecularWeight	m/z	MassError	Adduct	RT (min)	Score	Level	Column	ClassI	ClassI (Chinese)	ClassII	ClassII (Chinese)	ClassIII	ClassIII (Chinese)	CAS	HMDB_ID	KEGG_ID	KEGG_MapID	Lipidmaps_ID	PubChemID	SMILES	InChIKey	neg_HFK1	neg_HFK10	neg_HFK2	neg_HFK3	neg_HFK4	neg_HFK5	neg_HFK6	neg_HFK7	neg_HFK8	neg_HFK9	neg_LFK1	neg_LFK10	neg_LFK2	neg_LFK3	neg_LFK4	neg_LFK5	neg_LFK6	neg_LFK7	neg_LFK8	neg_LFK9	FC	log2FC	Pvalue
[truncated: 1,532 more rows]
[truncated: 2 more columns]

[truncated: 2 more sheets: HFI vsLFI pos, HFIvsLFI neg]
